# Supplementary material for: N-Acetonylsaccharin
Source: Acta Crystallogr Sect E Struct Rep Online. 2009 Aug 19;65(Pt 9):o2185. doi: 10.1107/S1600536809030773 (PMC2970051; doi:10.1107/S1600536809030773)
Supplement: Supplementary file 1 [file e-65-o2185-sup1.cif]

##############################################################################
###                                                                        ###
###        Electronic paper (Acta Crystallographica Section E)             ###
###                                                                        ###
##############################################################################
#                                                                            #
# This CIF contains the data in a paper accepted for publication in Acta     #
# Crystallographica Section E. It conforms to the requirements of Notes      #
# for Authors for Section E, and has been peer reviewed under the auspices   #
# of the IUCr Commission on Journals.                                        #
#                                                                            #
# Full details of the Crystallographic Information File format               #
# are given in the paper "The Crystallographic Information File (CIF):       #
# a New Standard Archive File for Crystallography" by S. R. Hall, F. H.      #
# Allen and I. D. Brown [Acta Cryst. (1991), A47, 655-685].                  #
#                                                                            #
# The current version of the core CIF dictionary is obtainable from          #
# ftp://ftp.iucr.org/pub/cif_core.dic. The current version number is 2.4.    #
#                                                                            #
# Software is freely available for graphical display of the structure(s) in  #
# this CIF.  For information consult the CIF home page http://www.iucr.org/  #
# cif/home.html                                                              #
#                                                                            #
# This file may be used for bona fide research purposes within the           #
# scientific community so long as proper attribution is given to the journal # 
# article from which it was obtained.                                        #
#                                                                            #
##############################################################################
                                             
data_global
_audit_creation_method     SHELXL-97
_journal_date_recd_electronic     2009-07-14
_journal_date_accepted     2009-08-03
_journal_name_full     'Acta Crystallographica, Section E'
_journal_year     2009
_journal_volume     65
_journal_issue      9
_journal_page_first     o2185
_journal_page_last     o2185
_journal_paper_category     QO
_journal_coeditor_code     SI2191
_publ_contact_author
;
    'Siddiqui, Hamid latif'
    Institute of Chemistry
    University of the Punjab
    Lahore
    Pakistan
;
_publ_contact_author_email     drhamidlatif@yahoo.com
_publ_contact_author_fax     ' 0092+42-923 1269 '
_publ_contact_author_phone     ' 0092-42-923 0463 '
_publ_section_title
;
<i>N</i>-Acetonylsaccharin
;
loop_
    _publ_author_name
    _publ_author_address
    'Ahmad, Matloob'
; Institute of Chemistry
University of the Punjab
Lahore 54590
Pakistan
;
    'Siddiqui, Hamid Latif'
; Institute of Chemistry
University of the Punjab
Lahore 54590
Pakistan
;
    'Azam, Muhammad'
; Institute of Biochemistry
University of Balochistan
Quetta
Pakistan
;
    'Siddiqui, Waseeq Ahmad'
; Department of Chemistry
University of Sargodha
Sargodha
Pakistan
;
    'Parvez, Masood'
; Department of Chemistry
The University of Calgary
2500 University Drive NW
Calgary
Alberta
T2N 1N4
Canada
;
data_I
_chemical_name_systematic
;
2-(2-oxopropyl)-1,2-benzothiazol-3(2<i>H</i>)-one 1,1-dioxide
;
_chemical_name_common     '<i>N</i>-acetonylsaccharin'
_chemical_formula_moiety     'C10 H9 N O4 S'
_chemical_formula_sum     'C10 H9 N O4 S'
_chemical_formula_iupac     'C10 H9 N O4 S'
_chemical_formula_weight     239.24
_chemical_melting_point     ?
_symmetry_cell_setting     'Monoclinic'
_symmetry_space_group_name_H-M     'P 21/c'
_symmetry_space_group_name_Hall     '-P 2ybc'
loop_
    _symmetry_equiv_pos_as_xyz
    'x, y, z'
    '-x, y+1/2, -z+1/2'
    '-x, -y, -z'
    'x, -y-1/2, z-1/2'
_cell_length_a     7.475(3)
_cell_length_b     8.975(4)
_cell_length_c     15.923(7)
_cell_angle_alpha     90.00
_cell_angle_beta     101.028(18)
_cell_angle_gamma     90.00
_cell_volume     1048.5(8)
_cell_formula_units_Z     4
_cell_measurement_reflns_used     3984
_cell_measurement_theta_min     3.4
_cell_measurement_theta_max     27.5
_cell_measurement_temperature     200(2)
_exptl_crystal_description     'block'
_exptl_crystal_colour     'colorless'
_exptl_crystal_size_max     0.12
_exptl_crystal_size_mid     0.12
_exptl_crystal_size_min     0.06
_exptl_crystal_density_diffrn     1.516
_exptl_crystal_density_meas     ?
_exptl_crystal_density_method     'not measured'
_exptl_crystal_F_000     496
_exptl_absorpt_coefficient_mu     0.306
_exptl_absorpt_correction_type     'multi-scan'
_exptl_absorpt_process_details     '(SORTAV; Blessing, 1997)'
_exptl_absorpt_correction_T_min     0.964
_exptl_absorpt_correction_T_max     0.982
_exptl_special_details
;
;
_diffrn_ambient_temperature     200(2)
_diffrn_radiation_type     MoK\a
_diffrn_radiation_wavelength     0.71073
_diffrn_radiation_source     'fine-focus sealed tube'
_diffrn_radiation_monochromator     graphite
_diffrn_measurement_device_type     'Nonius KappaCCD'
_diffrn_measurement_method     '\w and \f'
_diffrn_detector_area_resol_mean     ?
_diffrn_reflns_number     3984
_diffrn_reflns_av_R_equivalents     0.023
_diffrn_reflns_av_sigmaI/netI     0.030
_diffrn_reflns_theta_min     3.4
_diffrn_reflns_theta_max     27.5
_diffrn_reflns_theta_full     27.50
_diffrn_measured_fraction_theta_max     0.988
_diffrn_measured_fraction_theta_full     0.988
_diffrn_reflns_limit_h_min     -9
_diffrn_reflns_limit_h_max     9
_diffrn_reflns_limit_k_min     -8
_diffrn_reflns_limit_k_max     11
_diffrn_reflns_limit_l_min     -20
_diffrn_reflns_limit_l_max     20
_diffrn_standards_number     0
_diffrn_standards_interval_count     ?
_diffrn_standards_interval_time     ?
_diffrn_standards_decay_%     ?
_refine_special_details
;
Refinement of <i>F</i>^2^ against ALL reflections. The weighted <i>R</i>-factor
<i>wR</i> and goodness of fit <i>S</i> are based on <i>F</i>^2^, conventional
<i>R</i>-factors <i>R</i> are based on <i>F</i>, with <i>F</i> set to zero for
negative <i>F</i>^2^. The threshold expression of <i>F</i>^2^ >
\s(<i>F</i>^2^) is used only for calculating <i>R</i>-factors(gt) <i>etc</i>.
and is not relevant to the choice of reflections for refinement.
<i>R</i>-factors based on <i>F</i>^2^ are statistically about twice as large
as those based on <i>F</i>, and <i>R</i>- factors based on ALL data will be
even larger.
;
_reflns_number_total     2382
_reflns_number_gt     2106
_reflns_threshold_expression     I>2\s(I)
_refine_ls_structure_factor_coef     Fsqd
_refine_ls_matrix_type     full
_refine_ls_R_factor_all     0.0475
_refine_ls_R_factor_gt     0.0406
_refine_ls_wR_factor_gt     0.1020
_refine_ls_wR_factor_ref     0.1095
_refine_ls_goodness_of_fit_ref     1.044
_refine_ls_restrained_S_all     1.044
_refine_ls_number_reflns     2382
_refine_ls_number_parameters     146
_refine_ls_number_restraints     0
_refine_ls_hydrogen_treatment     constr
_refine_ls_weighting_scheme     calc
_refine_ls_weighting_details
              'w=1/[\s^2^(Fo^2^)+(0.0444P)^2^+0.8524P] where P=(Fo^2^+2Fc^2^)/3'
_atom_sites_solution_hydrogens     geom
_atom_sites_solution_primary     direct
_atom_sites_solution_secondary     difmap
_refine_ls_shift/su_max     0.005
_refine_ls_shift/su_mean     0.000
_refine_diff_density_max     0.297
_refine_diff_density_min     -0.413
_refine_ls_extinction_method     none
_refine_ls_extinction_coef     ?
loop_
    _atom_type_symbol
    _atom_type_description
    _atom_type_scat_dispersion_real
    _atom_type_scat_dispersion_imag
    _atom_type_scat_source
    'C' 'C' 0.0033 0.0016
                         'International Tables Vol C Tables 4.2.6.8 and 6.1.1.4'
    'H' 'H' 0.0000 0.0000
                         'International Tables Vol C Tables 4.2.6.8 and 6.1.1.4'
    'N' 'N' 0.0061 0.0033
                         'International Tables Vol C Tables 4.2.6.8 and 6.1.1.4'
    'O' 'O' 0.0106 0.0060
                         'International Tables Vol C Tables 4.2.6.8 and 6.1.1.4'
    'S' 'S' 0.1246 0.1234
                         'International Tables Vol C Tables 4.2.6.8 and 6.1.1.4'
_computing_data_collection     'COLLECT (Hooft, 1998)'
_computing_cell_refinement     'DENZO (Otwinowski & Minor, 1997)'
_computing_data_reduction     'SCALEPACK (Otwinowski & Minor, 1997)'
_computing_structure_solution     'SHELXS97 (Sheldrick, 2008)'
_computing_structure_refinement     'SHELXL97 (Sheldrick, 2008)'
_computing_molecular_graphics     'ORTEP-3 for Windows (Farrugia, 1997)'
_computing_publication_material     'SHELXL97 (Sheldrick, 2008)'
loop_
    _atom_site_type_symbol
    _atom_site_label
    _atom_site_fract_x
    _atom_site_fract_y
    _atom_site_fract_z
    _atom_site_U_iso_or_equiv
    _atom_site_adp_type
    _atom_site_calc_flag
    _atom_site_refinement_flags
    _atom_site_occupancy
    _atom_site_disorder_assembly
    _atom_site_disorder_group
    S S1 0.26215(6) 0.14487(5) 0.47133(3) 0.02833(15) Uani d . 1 . .
    O O1 0.09274(19) 0.22262(17) 0.44859(10) 0.0401(4) Uani d . 1 . .
    O O2 0.2659(2) -0.00422(16) 0.44012(10) 0.0406(4) Uani d . 1 . .
    O O3 0.5536(2) 0.25086(18) 0.68078(9) 0.0397(4) Uani d . 1 . .
    O O4 0.1159(2) 0.30470(18) 0.66321(11) 0.0504(4) Uani d . 1 . .
    N N1 0.3345(2) 0.14693(19) 0.57704(10) 0.0319(4) Uani d . 1 . .
    C C1 0.7056(3) 0.3839(2) 0.53131(12) 0.0306(4) Uani d . 1 . .
    H H1 0.7806 0.4139 0.5837 0.037 Uiso calc R 1 . .
    C C2 0.7458(3) 0.4271(2) 0.45301(13) 0.0335(4) Uani d . 1 . .
    H H2 0.8482 0.4894 0.4520 0.040 Uiso calc R 1 . .
    C C3 0.6389(3) 0.3809(2) 0.37630(13) 0.0355(4) Uani d . 1 . .
    H H3 0.6702 0.4113 0.3238 0.043 Uiso calc R 1 . .
    C C4 0.4873(3) 0.2911(2) 0.37500(12) 0.0317(4) Uani d . 1 . .
    H H4 0.4148 0.2579 0.3227 0.038 Uiso calc R 1 . .
    C C5 0.4466(2) 0.2519(2) 0.45337(12) 0.0267(4) Uani d . 1 . .
    C C6 0.5534(2) 0.29595(19) 0.53062(11) 0.0263(4) Uani d . 1 . .
    C C7 0.4875(3) 0.2339(2) 0.60579(12) 0.0295(4) Uani d . 1 . .
    C C8 0.2358(3) 0.0693(2) 0.63437(13) 0.0350(4) Uani d . 1 . .
    H H8A 0.3243 0.0170 0.6788 0.042 Uiso calc R 1 . .
    H H8B 0.1557 -0.0068 0.6014 0.042 Uiso calc R 1 . .
    C C9 0.1209(3) 0.1729(2) 0.67757(13) 0.0346(4) Uani d . 1 . .
    C C10 0.0182(3) 0.1008(3) 0.73859(14) 0.0500(6) Uani d . 1 . .
    H H10A 0.0730 0.0039 0.7564 0.060 Uiso calc R 1 . .
    H H10B -0.1092 0.0867 0.7104 0.060 Uiso calc R 1 . .
    H H10C 0.0235 0.1646 0.7890 0.060 Uiso calc R 1 . .
loop_
    _atom_site_aniso_label
    _atom_site_aniso_U_11
    _atom_site_aniso_U_22
    _atom_site_aniso_U_33
    _atom_site_aniso_U_12
    _atom_site_aniso_U_13
    _atom_site_aniso_U_23
    S1 0.0268(2) 0.0309(2) 0.0263(2) 0.00255(17) 0.00270(17) -0.00209(17)
    O1 0.0271(7) 0.0465(8) 0.0446(9) 0.0070(6) 0.0015(6) 0.0000(7)
    O2 0.0477(9) 0.0311(7) 0.0415(8) -0.0004(6) 0.0049(7) -0.0067(6)
    O3 0.0419(8) 0.0536(9) 0.0221(7) -0.0003(7) 0.0024(6) 0.0009(6)
    O4 0.0612(11) 0.0388(8) 0.0582(11) 0.0046(8) 0.0288(9) 0.0006(7)
    N1 0.0303(8) 0.0411(9) 0.0252(8) -0.0019(7) 0.0077(6) -0.0004(6)
    C1 0.0278(9) 0.0337(9) 0.0289(9) 0.0050(7) 0.0021(7) -0.0009(7)
    C2 0.0286(9) 0.0344(10) 0.0393(11) 0.0029(8) 0.0105(8) 0.0018(8)
    C3 0.0367(10) 0.0430(11) 0.0291(10) 0.0065(8) 0.0124(8) 0.0051(8)
    C4 0.0334(9) 0.0382(10) 0.0230(9) 0.0071(8) 0.0043(7) -0.0016(7)
    C5 0.0251(8) 0.0287(8) 0.0259(9) 0.0051(7) 0.0040(7) -0.0006(7)
    C6 0.0278(9) 0.0280(8) 0.0229(8) 0.0061(7) 0.0043(7) -0.0008(7)
    C7 0.0290(9) 0.0345(9) 0.0249(9) 0.0052(7) 0.0045(7) 0.0005(7)
    C8 0.0389(10) 0.0345(10) 0.0330(10) -0.0006(8) 0.0103(8) 0.0053(8)
    C9 0.0322(10) 0.0435(11) 0.0288(10) -0.0055(9) 0.0075(8) 0.0006(8)
    C10 0.0500(13) 0.0703(16) 0.0330(12) -0.0204(12) 0.0159(10) -0.0010(11)
_geom_special_details
;
All e.s.d.'s (except the e.s.d. in the dihedral angle between two l.s. planes)
are estimated using the full covariance matrix. The cell e.s.d.'s are taken
into account individually in the estimation of e.s.d.'s in distances, angles
and torsion angles; correlations between e.s.d.'s in cell parameters are only
used when they are defined by crystal symmetry. An approximate (isotropic)
treatment of cell e.s.d.'s is used for estimating e.s.d.'s involving l.s.
planes.
;
loop_
    _geom_bond_atom_site_label_1
    _geom_bond_atom_site_label_2
    _geom_bond_site_symmetry_2
    _geom_bond_distance
    _geom_bond_publ_flag
    S1 O2 . 1.4295(15) ?
    S1 O1 . 1.4305(15) ?
    S1 N1 . 1.6667(18) ?
    S1 C5 . 1.7485(19) ?
    O3 C7 . 1.211(2) ?
    O4 C9 . 1.204(3) ?
    N1 C7 . 1.388(3) ?
    N1 C8 . 1.456(2) ?
    C1 C6 . 1.383(3) ?
    C1 C2 . 1.392(3) ?
    C1 H1 . 0.9500 ?
    C2 C3 . 1.389(3) ?
    C2 H2 . 0.9500 ?
    C3 C4 . 1.388(3) ?
    C3 H3 . 0.9500 ?
    C4 C5 . 1.385(3) ?
    C4 H4 . 0.9500 ?
    C5 C6 . 1.389(3) ?
    C6 C7 . 1.487(3) ?
    C8 C9 . 1.517(3) ?
    C8 H8A . 0.9900 ?
    C8 H8B . 0.9900 ?
    C9 C10 . 1.496(3) ?
    C10 H10A . 0.9800 ?
    C10 H10B . 0.9800 ?
    C10 H10C . 0.9800 ?
loop_
    _geom_angle_atom_site_label_1
    _geom_angle_atom_site_label_2
    _geom_angle_atom_site_label_3
    _geom_angle_site_symmetry_1
    _geom_angle_site_symmetry_3
    _geom_angle
    _geom_angle_publ_flag
    O2 S1 O1 . . 116.35(9) ?
    O2 S1 N1 . . 109.71(9) ?
    O1 S1 N1 . . 110.53(9) ?
    O2 S1 C5 . . 112.90(9) ?
    O1 S1 C5 . . 112.22(9) ?
    N1 S1 C5 . . 92.60(8) ?
    C7 N1 C8 . . 123.13(17) ?
    C7 N1 S1 . . 115.29(13) ?
    C8 N1 S1 . . 121.49(14) ?
    C6 C1 C2 . . 118.03(18) ?
    C6 C1 H1 . . 121.0 ?
    C2 C1 H1 . . 121.0 ?
    C3 C2 C1 . . 121.19(19) ?
    C3 C2 H2 . . 119.4 ?
    C1 C2 H2 . . 119.4 ?
    C4 C3 C2 . . 121.16(18) ?
    C4 C3 H3 . . 119.4 ?
    C2 C3 H3 . . 119.4 ?
    C5 C4 C3 . . 116.97(18) ?
    C5 C4 H4 . . 121.5 ?
    C3 C4 H4 . . 121.5 ?
    C4 C5 C6 . . 122.52(18) ?
    C4 C5 S1 . . 127.07(15) ?
    C6 C5 S1 . . 110.42(14) ?
    C1 C6 C5 . . 120.11(17) ?
    C1 C6 C7 . . 127.31(17) ?
    C5 C6 C7 . . 112.55(16) ?
    O3 C7 N1 . . 123.44(18) ?
    O3 C7 C6 . . 127.64(18) ?
    N1 C7 C6 . . 108.91(16) ?
    N1 C8 C9 . . 112.95(16) ?
    N1 C8 H8A . . 109.0 ?
    C9 C8 H8A . . 109.0 ?
    N1 C8 H8B . . 109.0 ?
    C9 C8 H8B . . 109.0 ?
    H8A C8 H8B . . 107.8 ?
    O4 C9 C10 . . 123.2(2) ?
    O4 C9 C8 . . 121.05(18) ?
    C10 C9 C8 . . 115.78(19) ?
    C9 C10 H10A . . 109.5 ?
    C9 C10 H10B . . 109.5 ?
    H10A C10 H10B . . 109.5 ?
    C9 C10 H10C . . 109.5 ?
    H10A C10 H10C . . 109.5 ?
    H10B C10 H10C . . 109.5 ?
loop_
    _geom_torsion_atom_site_label_1
    _geom_torsion_atom_site_label_2
    _geom_torsion_atom_site_label_3
    _geom_torsion_atom_site_label_4
    _geom_torsion_site_symmetry_1
    _geom_torsion_site_symmetry_2
    _geom_torsion_site_symmetry_3
    _geom_torsion_site_symmetry_4
    _geom_torsion
    _geom_torsion_publ_flag
    O2 S1 N1 C7 . . . . 120.12(15) ?
    O1 S1 N1 C7 . . . . -110.26(15) ?
    C5 S1 N1 C7 . . . . 4.66(15) ?
    O2 S1 N1 C8 . . . . -63.36(17) ?
    O1 S1 N1 C8 . . . . 66.26(17) ?
    C5 S1 N1 C8 . . . . -178.83(15) ?
    C6 C1 C2 C3 . . . . -1.4(3) ?
    C1 C2 C3 C4 . . . . 0.6(3) ?
    C2 C3 C4 C5 . . . . 0.9(3) ?
    C3 C4 C5 C6 . . . . -1.7(3) ?
    C3 C4 C5 S1 . . . . 178.21(14) ?
    O2 S1 C5 C4 . . . . 63.10(19) ?
    O1 S1 C5 C4 . . . . -70.77(19) ?
    N1 S1 C5 C4 . . . . 175.78(17) ?
    O2 S1 C5 C6 . . . . -117.01(13) ?
    O1 S1 C5 C6 . . . . 109.12(14) ?
    N1 S1 C5 C6 . . . . -4.32(14) ?
    C2 C1 C6 C5 . . . . 0.7(3) ?
    C2 C1 C6 C7 . . . . 178.29(17) ?
    C4 C5 C6 C1 . . . . 0.9(3) ?
    S1 C5 C6 C1 . . . . -179.02(13) ?
    C4 C5 C6 C7 . . . . -177.06(16) ?
    S1 C5 C6 C7 . . . . 3.04(19) ?
    C8 N1 C7 O3 . . . . 1.2(3) ?
    S1 N1 C7 O3 . . . . 177.61(15) ?
    C8 N1 C7 C6 . . . . 179.96(16) ?
    S1 N1 C7 C6 . . . . -3.59(19) ?
    C1 C6 C7 O3 . . . . 1.1(3) ?
    C5 C6 C7 O3 . . . . 178.91(18) ?
    C1 C6 C7 N1 . . . . -177.59(17) ?
    C5 C6 C7 N1 . . . . 0.2(2) ?
    C7 N1 C8 C9 . . . . 74.6(2) ?
    S1 N1 C8 C9 . . . . -101.65(19) ?
    N1 C8 C9 O4 . . . . 0.4(3) ?
    N1 C8 C9 C10 . . . . -178.98(18) ?
loop_
    _geom_hbond_atom_site_label_D
    _geom_hbond_atom_site_label_H
    _geom_hbond_atom_site_label_A
    _geom_hbond_site_symmetry_A
    _geom_hbond_distance_DH
    _geom_hbond_distance_HA
    _geom_hbond_distance_DA
    _geom_hbond_angle_DHA
    _geom_hbond_publ_flag
    C10 H10B O2 3_556 0.98 2.57 3.324(3) 134 yes
