# Supplementary material for: N-Acetonylsaccharin
Source: Acta Crystallogr Sect E Struct Rep Online. 2009 Aug 19;65(Pt 9):o2185. doi: 10.1107/S1600536809030773 (PMC2970051; doi:10.1107/S1600536809030773)
Supplement: Supplementary file 2 [file e-65-o2185-Isup2.hkl]

#
# h,k,l, Fc-squared, Fo-squared, sigma(Fo-squared) and status flag
#
data_I
_shelx_title ' Compound X'
_shelx_refln_list_code          4
_shelx_F_calc_maximum       95.92
_exptl_crystal_F_000       496.00
_reflns_d_resolution_high  0.7697
 
loop_
 _symmetry_equiv_pos_as_xyz
 'x, y, z'
 '-x, y+1/2, -z+1/2'
 '-x, -y, -z'
 'x, -y-1/2, z-1/2'
 
_cell_length_a     7.4750
_cell_length_b     8.9750
_cell_length_c    15.9230
_cell_angle_alpha  90.000
_cell_angle_beta  101.028
_cell_angle_gamma  90.000
 
_shelx_F_squared_multiplier     1.000
 
loop_
 _refln_index_h
 _refln_index_k
 _refln_index_l
 _refln_F_squared_calc
 _refln_F_squared_meas
 _refln_F_squared_sigma
 _refln_observed_status
   2   0   0      730.68      648.23     14.57 o
   3   0   0      107.14      107.97      2.97 o
   4   0   0     2318.25     2291.19     50.74 o
   5   0   0     2480.29     2613.52     81.72 o
   6   0   0      906.15      865.73     20.30 o
   7   0   0      171.02      176.95      5.37 o
   8   0   0      359.41      357.43     10.50 o
   9   0   0        9.59        8.23      1.98 o
   2   1   0     4359.01     4156.96     64.06 o
   3   1   0       59.98       80.44      2.05 o
   4   1   0      837.25      802.63     15.07 o
   5   1   0       92.07       70.02      9.75 o
   6   1   0      209.36      202.79      8.16 o
   7   1   0      296.00      311.79      6.68 o
   8   1   0       21.69       15.73      1.11 o
   9   1   0       69.46       61.28      2.65 o
   1   2   0     3326.61     3214.43    105.91 o
   3   2   0     2833.46     3067.62     76.91 o
   4   2   0      260.08      289.94      8.00 o
   5   2   0      640.46      682.84     11.49 o
   6   2   0        3.12        0.68      0.43 o
   7   2   0        1.30       -1.65      1.10 o
   8   2   0       13.81       11.40      1.17 o
   9   2   0       51.18       53.34      2.62 o
   1   3   0      359.32      353.45      8.68 o
   2   3   0      331.09      265.03      8.70 o
   3   3   0      492.31      437.69      7.22 o
   4   3   0      207.52      201.74      5.02 o
   5   3   0      157.47      162.15      2.83 o
   6   3   0       68.98       57.96      1.67 o
   7   3   0        4.26        4.16      0.75 o
   8   3   0       40.83       40.86      2.83 o
   9   3   0       12.19       14.01      1.28 o
   0   4   0       26.95       38.30      0.99 o
   1   4   0      701.05      755.20     14.34 o
   2   4   0     4393.37     4442.57     68.32 o
   3   4   0     2839.60     2860.93     51.27 o
   4   4   0       47.41       37.90      2.03 o
   5   4   0       22.77       19.62      1.67 o
   6   4   0        0.05        0.11      0.61 o
   7   4   0       24.65       28.14      4.00 o
   8   4   0      140.06      136.30     12.20 o
   1   5   0     1207.57     1123.04     21.59 o
   2   5   0       54.42       56.08      2.61 o
   3   5   0      828.07      826.23     11.72 o
   4   5   0       59.31       58.01      2.24 o
   5   5   0      127.60      134.17      9.03 o
   6   5   0       91.84       89.99      2.30 o
   7   5   0      141.13      145.85     11.74 o
   8   5   0       73.77       76.84     11.03 o
   0   6   0        1.66        0.66      0.18 o
   1   6   0      277.68      310.41      5.34 o
   2   6   0     1196.29     1254.88     18.13 o
   3   6   0      173.02      176.73      4.23 o
   4   6   0       12.44       13.65      2.57 o
   5   6   0       77.62       71.79      1.78 o
   6   6   0       13.65       16.00      0.87 o
   7   6   0       40.15       48.07      3.94 o
   8   6   0       40.59       46.32      3.36 o
   1   7   0      209.34      204.05      3.42 o
   2   7   0        0.75        2.82      1.24 o
   3   7   0        3.05        4.17      1.36 o
   4   7   0       76.16       75.33      2.58 o
   5   7   0       64.04       65.24      2.34 o
   6   7   0       11.99       14.02      3.59 o
   7   7   0       13.22        5.56      2.16 o
   0   8   0      399.78      406.07     10.17 o
   1   8   0      277.43      276.42      5.03 o
   2   8   0       46.65       35.36      1.18 o
   3   8   0      111.63      109.52      2.42 o
   4   8   0      110.59      113.99      6.04 o
   5   8   0       12.02       14.64      1.26 o
   6   8   0        0.31        1.72      1.70 o
   1   9   0      163.71      160.35      3.84 o
   2   9   0      117.17      103.48      2.91 o
   3   9   0      172.95      176.05      4.47 o
   4   9   0        0.10       -0.35      1.00 o
   5   9   0      143.37      138.36      4.35 o
   6   9   0       38.32       34.09      2.26 o
   0  10   0       44.18       38.66      3.14 o
   1  10   0       38.85       28.46      1.44 o
   2  10   0       85.09       98.40      3.84 o
   3  10   0        2.17        0.64      0.93 o
   4  10   0       51.58       59.66      2.60 o
   1  11   0      124.98      118.17      7.50 o
   2  11   0       57.96       55.95      4.40 o
   3  11   0       21.86       27.65      1.59 o
  -9   1   1        5.34        6.47      1.29 o
  -8   1   1       40.14       33.98      1.45 o
  -7   1   1       84.08       75.68      3.28 o
  -6   1   1      120.38      136.06      2.50 o
  -5   1   1       37.10       32.68      1.12 o
  -4   1   1      431.62      400.89      8.61 o
  -3   1   1      188.89      173.19      3.77 o
  -2   1   1     1107.42     1010.58     12.03 o
  -1   1   1       95.75       88.39      1.08 o
   1   1   1      196.40      196.96      4.72 o
   2   1   1     2391.22     2209.85     34.39 o
   3   1   1        7.21       13.96      1.32 o
   4   1   1      531.86      536.16     13.11 o
   5   1   1       63.31       57.50      8.97 o
   6   1   1      250.73      243.23     22.58 o
   7   1   1        8.40        5.64      1.30 o
   8   1   1       81.41       89.28      3.60 o
   9   1   1        1.82        2.42      4.29 o
  -9   2   1       33.44       18.58      4.47 o
  -8   2   1        0.59       -0.54      3.08 o
  -7   2   1       85.43       90.23      2.31 o
  -6   2   1      544.93      554.54     10.52 o
  -5   2   1      385.71      390.29      5.41 o
  -4   2   1      430.25      489.31      6.58 o
  -3   2   1     3486.24     3315.16     46.51 o
  -2   2   1     2374.29     2287.67     30.99 o
   0   2   1     2855.81     2725.69     26.71 o
   2   2   1      635.42      688.63     11.08 o
   3   2   1      698.58      687.01     13.50 o
   4   2   1      620.95      646.46     12.27 o
   5   2   1      887.00      830.93     16.15 o
   6   2   1        4.50        5.23      0.94 o
   7   2   1      363.16      369.21      7.08 o
   8   2   1       78.55       74.42      2.77 o
   9   2   1      153.34      171.47     10.25 o
  -9   3   1        6.08        6.31      1.33 o
  -8   3   1       62.59       69.10      2.94 o
  -7   3   1       42.56       49.26      1.58 o
  -6   3   1      246.87      223.39      7.20 o
  -5   3   1       61.29       56.96      1.78 o
  -4   3   1       24.41       19.92      0.79 o
  -3   3   1       73.04       82.43      1.30 o
  -2   3   1     1235.45     1148.07     29.03 o
  -1   3   1      239.96      258.15      3.55 o
   0   3   1       98.69       59.99      1.24 o
   1   3   1      423.84      433.07      8.24 o
   2   3   1      201.03      173.93      3.08 o
   3   3   1      202.09      196.70      3.89 o
   4   3   1       82.65       51.37      1.87 o
   5   3   1       56.46       58.30      1.54 o
   6   3   1       49.76       46.89      2.05 o
   7   3   1       17.75       19.36      1.53 o
   8   3   1      101.27       93.66      7.30 o
   9   3   1       10.54       15.80      1.96 o
  -9   4   1        0.02       -1.38      1.26 o
  -8   4   1        0.37        4.26      2.45 o
  -7   4   1        2.21        2.63      0.82 o
  -6   4   1      342.99      327.72      5.27 o
  -5   4   1       86.14       71.75      1.31 o
  -4   4   1       50.27       45.46      0.98 o
  -3   4   1      230.51      267.26      3.37 o
  -2   4   1      398.34      382.23     13.94 o
  -1   4   1      778.16      770.38     10.97 o
   0   4   1      439.47      447.13     13.89 o
   1   4   1      139.22      142.57      4.05 o
   2   4   1       25.09       23.30      0.62 o
   3   4   1       23.04       23.43      3.97 o
   4   4   1       11.57       12.70      0.66 o
   5   4   1        6.22        3.78      0.55 o
   6   4   1        1.40        1.57      0.85 o
   7   4   1        5.32        5.97      3.50 o
   8   4   1        0.01        3.11      2.38 o
  -8   5   1        2.76        4.75      0.79 o
  -7   5   1        5.74        4.54      0.82 o
  -6   5   1       22.92       17.70      1.04 o
  -5   5   1      143.39      144.43      2.99 o
  -4   5   1       37.19       46.34      0.93 o
  -3   5   1      395.28      393.54     14.43 o
  -2   5   1     1331.71     1469.22     23.40 o
  -1   5   1        0.86        0.82      0.33 o
   0   5   1      238.84      259.98      5.15 o
   1   5   1      238.18      304.68     17.95 o
   2   5   1       58.00       45.19      1.70 o
   3   5   1      161.46      203.63      3.11 o
   4   5   1       27.60       25.36      0.89 o
   5   5   1       29.28       25.36      1.13 o
   6   5   1        4.25        2.30      1.38 o
   7   5   1        5.07        5.99      0.76 o
   8   5   1       16.82       12.67      2.50 o
  -8   6   1       71.89       75.17      4.15 o
  -7   6   1       29.22       26.03      5.67 o
  -6   6   1       28.39       35.40      6.60 o
  -5   6   1        9.95        6.98      2.74 o
  -4   6   1      820.42      789.14     30.05 o
  -3   6   1      951.39      970.82     18.14 o
  -2   6   1      319.04      298.39     13.49 o
  -1   6   1      169.76      174.68      2.94 o
   0   6   1       21.22       28.23      0.99 o
   1   6   1     1328.21     1379.80     19.62 o
   2   6   1       63.91       65.59      2.96 o
   3   6   1      223.82      239.55     13.00 o
   4   6   1        3.89        3.18      0.26 o
   5   6   1       16.83       23.43      1.08 o
   6   6   1        3.16        3.72      0.89 o
   7   6   1       14.31       19.64      6.23 o
   8   6   1       21.69       27.21      2.39 o
  -7   7   1       88.34       90.41      4.74 o
  -6   7   1      151.09      151.43      7.64 o
  -5   7   1      314.25      308.66     18.24 o
  -4   7   1      838.04      840.43     22.30 o
  -3   7   1      178.39      157.14      3.09 o
  -2   7   1      380.62      393.97      9.59 o
  -1   7   1      266.10      269.50      4.40 o
   0   7   1     1322.61     1347.32     17.59 o
   1   7   1       82.27       82.56      2.58 o
   2   7   1     1123.23     1116.74     18.52 o
   3   7   1       14.69       14.46      1.06 o
   4   7   1      358.11      369.61      7.83 o
   5   7   1        6.28        4.60      2.13 o
   6   7   1       94.62      106.70      3.21 o
   7   7   1       91.34       95.53      8.11 o
  -7   8   1       26.63       25.66      3.41 o
  -6   8   1        0.12        1.00      1.81 o
  -5   8   1       10.21       12.64      6.09 o
  -4   8   1      232.90      219.12      9.31 o
  -3   8   1      179.43      180.97      6.62 o
  -2   8   1        5.20        3.52      1.09 o
  -1   8   1       15.94       14.46      0.90 o
   0   8   1        8.04        7.85      0.52 o
   1   8   1      216.30      228.35      4.33 o
   2   8   1       28.53       26.46      0.99 o
   3   8   1      163.26      164.75      3.39 o
   4   8   1       40.32       35.77      1.55 o
   5   8   1        0.30        2.25      1.10 o
   6   8   1        9.85        6.49      1.04 o
  -6   9   1       14.25       13.58      1.37 o
  -5   9   1       23.66       15.38      1.39 o
  -4   9   1       16.47       20.11      1.28 o
  -3   9   1       16.40       20.87      1.77 o
  -2   9   1        1.42        1.27      0.64 o
  -1   9   1        2.50        3.33      0.71 o
   0   9   1       40.39       44.30      1.56 o
   1   9   1      130.96      125.42      3.21 o
   2   9   1       38.94       52.85      2.57 o
   3   9   1        6.42        4.67      0.84 o
   4   9   1        1.13        1.55      0.84 o
   5   9   1        3.34        1.27      0.91 o
  -4  10   1       14.48       14.46      1.41 o
  -3  10   1        5.39        4.53      1.01 o
  -2  10   1       40.73       34.09      1.57 o
  -1  10   1       70.57       60.97      1.97 o
   0  10   1        2.32        0.28      1.13 o
   1  10   1        1.76        2.40      0.62 o
   2  10   1        7.81        9.95      0.90 o
   3  10   1        8.55        9.69      1.00 o
   4  10   1       10.06       10.12      1.34 o
  -3  11   1        0.07        1.27      0.86 o
  -2  11   1       44.63       54.45      4.22 o
  -1  11   1        0.00        0.71      1.20 o
   0  11   1       87.14       98.24      6.51 o
   1  11   1        0.12       -2.33      1.55 o
   2  11   1       11.97        8.42      2.00 o
   3  11   1        0.70       -0.42      0.71 o
  -9   0   2        2.89        1.35      2.27 o
  -8   0   2        4.42        6.58      1.21 o
  -7   0   2       45.45       39.82      2.02 o
  -6   0   2      225.38      196.49      5.42 o
  -5   0   2     5273.27     5204.23    115.33 o
  -4   0   2     3970.00     3844.21     68.86 o
  -3   0   2      285.66      228.09      4.57 o
  -2   0   2     5325.48     4731.13     72.92 o
  -1   0   2     1374.18     1279.90     22.88 o
   3   0   2      113.13      143.55      3.83 o
   4   0   2      766.84      703.33     22.76 o
   5   0   2      131.65      117.62      5.11 o
   6   0   2     2025.87     2067.38     67.33 o
   7   0   2      113.72      121.12      5.74 o
   8   0   2      133.28      131.71      4.64 o
   9   0   2      110.05      103.65      4.62 o
  -9   1   2       10.70       10.63      1.30 o
  -8   1   2        1.74        1.45      0.75 o
  -7   1   2      153.54      146.58      5.39 o
  -6   1   2      254.29      236.19      8.80 o
  -5   1   2      713.95      701.08      9.60 o
  -4   1   2      231.03      200.66      3.45 o
  -3   1   2      131.30      155.81      2.41 o
  -2   1   2      906.26      804.46      8.14 o
  -1   1   2      779.19      756.10     11.57 o
   0   1   2     1150.10     1186.74     21.34 o
   1   1   2      970.18      886.19     13.99 o
   2   1   2       61.58       71.76      3.49 o
   3   1   2      463.82      408.71      6.85 o
   4   1   2       46.79       37.57      1.33 o
   5   1   2      280.28      266.49      6.70 o
   6   1   2        3.01       -0.56      2.93 o
   7   1   2       19.30       12.87      1.77 o
   8   1   2       30.77       23.61      5.53 o
   9   1   2       88.40       94.08      4.70 o
  -9   2   2        8.89        4.02      3.47 o
  -8   2   2        0.54       -1.76      1.42 o
  -7   2   2       36.76       45.92      1.65 o
  -6   2   2        0.12        0.66      0.99 o
  -5   2   2      577.50      553.31      6.93 o
  -4   2   2      308.53      370.98      4.66 o
  -3   2   2      200.79      231.89      7.61 o
  -2   2   2     2891.24     3054.99     33.21 o
  -1   2   2      189.72      172.94      1.95 o
   0   2   2      138.26      136.19      1.53 o
   1   2   2       15.36       14.38      1.93 o
   2   2   2       84.27      101.02      1.97 o
   3   2   2      275.41      295.12      5.82 o
   4   2   2      384.66      381.27     12.40 o
   5   2   2      202.26      198.32      7.99 o
   6   2   2       20.44       15.98      1.50 o
   7   2   2        0.16       -1.47      1.45 o
   8   2   2       71.39       83.80      2.79 o
   9   2   2        7.74        9.96      2.58 o
  -9   3   2        0.01        1.00      1.31 o
  -8   3   2       40.73       44.12      3.09 o
  -7   3   2        9.32        9.54      3.74 o
  -6   3   2       26.54       26.22      0.91 o
  -5   3   2      151.38      150.92      2.18 o
  -4   3   2        3.22        4.29      0.50 o
  -3   3   2      406.93      427.32      5.32 o
  -2   3   2      111.02       91.86      1.94 o
  -1   3   2     1297.98     1387.91     16.91 o
   0   3   2      106.21      112.13      1.26 o
   1   3   2       27.45        7.88      0.41 o
   2   3   2       96.32      124.87      3.20 o
   3   3   2      126.41      131.22      2.82 o
   4   3   2        2.80        1.82      0.41 o
   5   3   2       91.72       69.91      4.52 o
   6   3   2        8.93        8.24      1.04 o
   7   3   2       42.91       38.35      3.23 o
   8   3   2        4.46        4.39      5.32 o
  -9   4   2       45.29       36.42      4.93 o
  -8   4   2        8.76        6.37      1.12 o
  -7   4   2       85.09      107.34      8.58 o
  -6   4   2      105.82      117.70      2.28 o
  -5   4   2       58.89       54.34      3.54 o
  -4   4   2      125.38      122.71      1.97 o
  -3   4   2     1390.64     1492.91     17.62 o
  -2   4   2     4010.68     4300.79    136.28 o
  -1   4   2       19.88       41.26      0.57 o
   0   4   2      137.65      109.46      1.40 o
   1   4   2     1839.99     1938.67     66.32 o
   2   4   2      374.82      365.07     10.34 o
   3   4   2       54.44       36.80      2.11 o
   4   4   2      332.80      319.96      6.64 o
   5   4   2       43.15       37.52      2.27 o
   6   4   2       45.23       51.03      3.84 o
   7   4   2        1.98        3.62      1.05 o
   8   4   2      153.35      195.02      7.28 o
  -8   5   2      180.82      197.19     21.54 o
  -7   5   2      204.01      200.94      4.94 o
  -6   5   2        4.21        7.70      0.63 o
  -5   5   2      308.66      303.11      6.86 o
  -4   5   2     1195.24     1175.65     15.15 o
  -3   5   2     2302.29     2303.67     77.81 o
  -2   5   2      137.09      123.23      3.15 o
  -1   5   2      116.75      104.96      1.24 o
   0   5   2       60.40       47.20      0.77 o
   1   5   2     1651.68     1685.00     26.95 o
   2   5   2       21.55       25.37      1.68 o
   3   5   2     1342.56     1329.82     26.91 o
   4   5   2       33.51       29.97      1.72 o
   5   5   2       64.56       61.89      3.97 o
   6   5   2       64.67       51.87      2.18 o
   7   5   2      105.01      112.23      6.25 o
   8   5   2        4.56        3.68      1.50 o
  -8   6   2        2.69        4.64      1.62 o
  -7   6   2      114.19      106.58      3.82 o
  -6   6   2      121.74      124.60      6.97 o
  -5   6   2       95.50       80.94      2.91 o
  -4   6   2      143.34      125.00     11.09 o
  -3   6   2     1900.07     1968.98     31.12 o
  -2   6   2      158.45      172.65      2.95 o
  -1   6   2      167.29      167.35      3.46 o
   0   6   2      234.08      221.89      3.65 o
   1   6   2        0.60        0.66      0.21 o
   2   6   2      435.02      425.28     10.41 o
   3   6   2      268.20      244.65      4.06 o
   4   6   2      439.16      452.06     11.09 o
   5   6   2      135.99      131.32      5.01 o
   6   6   2        1.93        3.59      2.51 o
   7   6   2        5.71        5.48      2.31 o
  -7   7   2        0.20        3.37      2.55 o
  -6   7   2       78.55       78.72      2.76 o
  -5   7   2       10.45        9.60      1.10 o
  -4   7   2      663.45      646.91     12.67 o
  -3   7   2      325.71      306.63      5.01 o
  -2   7   2        3.82        4.01      0.62 o
  -1   7   2      150.90      128.38      3.13 o
   0   7   2       56.25       47.06      1.91 o
   1   7   2       37.84       45.27      0.84 o
   2   7   2       59.51       52.85      4.21 o
   3   7   2      156.71      156.34      3.70 o
   4   7   2        4.10        5.83      2.55 o
   5   7   2        7.23        8.00      1.04 o
   6   7   2        3.49        2.45      2.91 o
   7   7   2        2.12       -0.81      1.17 o
  -7   8   2       91.48      101.30      6.68 o
  -6   8   2       12.44        5.94      1.43 o
  -5   8   2      447.87      447.35      9.86 o
  -4   8   2       40.44       39.16      2.23 o
  -3   8   2       61.24       58.52      1.66 o
  -2   8   2      484.76      496.26     15.78 o
  -1   8   2      221.41      228.60      5.09 o
   0   8   2      347.15      344.82      5.94 o
   1   8   2      314.85      282.04      5.93 o
   2   8   2       61.28       61.45      1.96 o
   3   8   2       12.81       12.53      1.32 o
   4   8   2       10.98       17.85      2.01 o
   5   8   2        3.39        0.67      0.84 o
   6   8   2      141.76      145.18     12.01 o
  -6   9   2      253.23      245.71      7.38 o
  -5   9   2      305.75      278.38      8.14 o
  -4   9   2       21.27       15.31      1.18 o
  -3   9   2       28.85       27.21      1.32 o
  -2   9   2      114.74      114.54      2.70 o
  -1   9   2      761.82      794.95     16.13 o
   0   9   2       26.09       24.23      0.74 o
   1   9   2      162.43      172.06      5.08 o
   2   9   2        1.96        0.86      0.72 o
   3   9   2       14.19       15.44      1.13 o
   4   9   2        0.02        1.27      0.91 o
   5   9   2      144.43      140.74      4.79 o
  -4  10   2       51.32       50.79      2.28 o
  -3  10   2        0.02       -1.05      0.70 o
  -2  10   2       89.45      106.93      2.96 o
  -1  10   2        0.83        1.77      0.62 o
   0  10   2       85.19       95.92      4.78 o
   1  10   2        9.09        8.57      0.93 o
   2  10   2       33.00       35.99      1.61 o
   3  10   2       28.66       31.12      1.59 o
   4  10   2       18.25       17.27      1.40 o
  -3  11   2        0.89        1.83      1.21 o
  -2  11   2       81.58       81.05      3.79 o
  -1  11   2      121.35      128.06      7.43 o
   0  11   2        1.34        7.57      2.17 o
   1  11   2       28.56       33.12      3.10 o
   2  11   2       11.04       12.91      2.36 o
  -9   1   3      155.21      154.74      6.74 o
  -8   1   3        1.55        0.85      0.76 o
  -7   1   3      154.24      155.69      3.26 o
  -6   1   3       22.90       24.73      3.58 o
  -5   1   3      636.26      577.04      7.70 o
  -4   1   3       67.50       77.85      2.92 o
  -3   1   3      700.75      661.37      7.65 o
  -2   1   3      202.41      210.87      2.40 o
  -1   1   3     1754.43     1790.06     19.63 o
   0   1   3       78.86       80.67      4.16 o
   1   1   3      579.09      595.57      9.58 o
   2   1   3        4.57        1.53      0.42 o
   3   1   3       48.24       56.03      2.03 o
   4   1   3      194.55      177.39      4.81 o
   5   1   3      130.02      114.28      3.43 o
   6   1   3       46.29       47.76      2.13 o
   7   1   3      134.17      138.13      6.84 o
   8   1   3      139.68      150.46      5.18 o
   9   1   3        1.75        0.47      1.48 o
  -9   2   3        0.71        7.43      4.26 o
  -8   2   3      105.61      109.76      3.53 o
  -7   2   3       28.75       21.71      2.55 o
  -6   2   3     1102.48     1143.92     27.97 o
  -5   2   3      661.90      657.82     13.43 o
  -4   2   3      898.71      868.80     11.44 o
  -3   2   3      730.75      746.67      9.78 o
  -2   2   3       41.03       47.26      0.61 o
  -1   2   3     8175.81     8448.52    182.09 o
   0   2   3      124.52      100.60      1.37 o
   1   2   3       38.09       24.55      1.01 o
   2   2   3       51.49       79.09      1.59 o
   3   2   3      672.52      622.31     17.93 o
   4   2   3       16.30       10.25      1.65 o
   5   2   3      798.36      785.76     18.18 o
   6   2   3        9.55       13.41      6.48 o
   7   2   3      502.52      527.87     13.26 o
   8   2   3       53.32       68.97      4.47 o
   9   2   3       39.58       57.21      3.31 o
  -9   3   3       74.48       69.10      3.00 o
  -8   3   3       63.54       69.99      2.42 o
  -7   3   3      104.87       97.67      2.47 o
  -6   3   3      247.67      257.92      4.28 o
  -5   3   3      138.95      126.93      2.14 o
  -4   3   3      125.05      104.29      1.59 o
  -3   3   3        0.08        0.94      0.28 o
  -2   3   3     2064.30     2051.65     21.48 o
  -1   3   3      245.37      304.52      4.11 o
   0   3   3     1658.56     1591.90     16.53 o
   1   3   3        0.80        4.85      1.46 o
   2   3   3        0.13        2.69      0.50 o
   3   3   3       35.22       44.58      1.24 o
   4   3   3      150.15      146.21      5.73 o
   5   3   3        7.50       10.46      1.15 o
   6   3   3       58.59       58.23      3.72 o
   7   3   3      206.33      224.56      9.59 o
   8   3   3      183.73      174.94      6.90 o
  -9   4   3        8.56        6.97      1.29 o
  -8   4   3        2.93        4.02      1.84 o
  -7   4   3        1.21        7.34      1.32 o
  -6   4   3      626.25      592.31      9.25 o
  -5   4   3      138.38      119.95      2.22 o
  -4   4   3       25.02       13.86      1.44 o
  -3   4   3        0.02       -0.38      0.35 o
  -2   4   3      389.66      394.13     10.62 o
  -1   4   3     1607.21     1643.33     16.39 o
   0   4   3      273.25      283.65      3.96 o
   1   4   3      235.42      232.32      4.55 o
   2   4   3      466.88      453.87      7.35 o
   3   4   3        4.24        3.88      0.97 o
   4   4   3        4.76        4.28      0.64 o
   5   4   3      175.22      154.97      7.42 o
   6   4   3      199.51      183.96      7.76 o
   7   4   3       46.49       48.07      3.85 o
   8   4   3       14.59       15.61      1.42 o
  -8   5   3        0.54       -0.50      1.45 o
  -7   5   3       39.75       35.71      3.94 o
  -6   5   3        0.02        0.25      1.70 o
  -5   5   3       82.84       68.46      1.79 o
  -4   5   3       32.02       27.59      0.92 o
  -3   5   3       32.60       48.36      0.89 o
  -2   5   3      350.47      386.25      5.88 o
  -1   5   3        9.44       10.41      0.33 o
   0   5   3      374.79      367.17      6.28 o
   1   5   3      754.15      705.12     11.38 o
   2   5   3       18.55        4.67      2.54 o
   3   5   3       69.27       75.07      8.88 o
   4   5   3      246.27      221.98      6.74 o
   5   5   3       98.25       88.17      4.27 o
   6   5   3       20.88       10.60      2.19 o
   7   5   3       39.40       32.44      1.92 o
   8   5   3        6.91        9.67      2.62 o
  -8   6   3      226.40      237.62      9.16 o
  -7   6   3        0.20       -0.10      1.15 o
  -6   6   3       15.58       25.86      3.46 o
  -5   6   3       59.55       60.70      1.83 o
  -4   6   3     1122.55     1143.04     21.58 o
  -3   6   3     1354.76     1409.89     20.95 o
  -2   6   3      276.17      265.79      5.04 o
  -1   6   3       49.15       48.28      1.57 o
   0   6   3       75.58       67.71      1.44 o
   1   6   3      235.58      205.07      3.29 o
   2   6   3        1.51        0.59      0.36 o
   3   6   3      612.33      612.99     11.78 o
   4   6   3      305.73      316.08     11.67 o
   5   6   3      151.68      143.15      6.24 o
   6   6   3        1.90        2.69      0.86 o
   7   6   3       95.66      127.21      8.37 o
  -7   7   3       80.31       89.13      3.99 o
  -6   7   3       68.90       53.13      4.10 o
  -5   7   3      126.43      137.48      3.68 o
  -4   7   3     1121.48     1133.25     21.53 o
  -3   7   3      435.70      462.88     13.15 o
  -2   7   3      413.76      416.85     14.45 o
  -1   7   3      490.11      494.84      6.01 o
   0   7   3      479.35      478.25      9.18 o
   1   7   3        0.16        0.10      0.81 o
   2   7   3      945.11     1010.45     19.26 o
   3   7   3       51.43       45.42      1.93 o
   4   7   3      231.89      214.58      8.88 o
   5   7   3      218.63      227.84      9.15 o
   6   7   3      341.69      357.66     19.61 o
   7   7   3        1.65        3.08      1.98 o
  -6   8   3        0.07        0.40      3.11 o
  -5   8   3       11.04       10.62      1.23 o
  -4   8   3      206.01      196.50      4.10 o
  -3   8   3      529.61      552.58     17.17 o
  -2   8   3      150.01      147.81      6.36 o
  -1   8   3        2.07        1.83      0.64 o
   0   8   3        8.03        8.97      0.76 o
   1   8   3      193.90      204.59      4.57 o
   2   8   3        0.34       -1.05      0.70 o
   3   8   3       92.86       94.86      3.17 o
   4   8   3       68.92       52.24      6.08 o
   5   8   3       58.83       66.33      3.53 o
   6   8   3       16.72       16.90      1.38 o
  -6   9   3       43.08       40.68      1.93 o
  -5   9   3       21.79       18.27      1.37 o
  -4   9   3       97.95       91.84      2.90 o
  -3   9   3       18.57       16.38      1.09 o
  -2   9   3        0.42        1.13      0.76 o
  -1   9   3        2.43        2.12      0.79 o
   0   9   3        7.36        8.08      0.48 o
   1   9   3       54.12       44.97      1.58 o
   2   9   3        6.91        6.46      0.94 o
   3   9   3        2.34        5.16      1.26 o
   4   9   3        1.64       -0.21      0.78 o
   5   9   3        5.91        1.70      1.27 o
  -4  10   3       15.98       10.39      1.25 o
  -3  10   3        0.04        0.92      0.71 o
  -2  10   3       15.84       11.04      0.89 o
  -1  10   3      118.22      104.33      3.61 o
   0  10   3        5.98        7.66      1.91 o
   1  10   3        0.33        0.98      0.64 o
   2  10   3       87.74       82.11      2.90 o
   3  10   3       13.47       14.46      1.28 o
   4  10   3        0.94        0.35      0.93 o
  -3  11   3        6.78        5.39      1.56 o
  -2  11   3       69.35       83.80      5.54 o
  -1  11   3        0.37        0.14      2.49 o
   0  11   3       56.05       63.49      4.69 o
   1  11   3        1.01        3.33      1.84 o
   2  11   3       14.23       18.85      2.63 o
  -9   0   4       26.21       27.39      2.02 o
  -8   0   4       77.26       65.24      2.85 o
  -7   0   4     2317.23     2590.34     58.24 o
  -6   0   4        2.37        4.60      1.05 o
  -5   0   4      408.67      397.64      9.73 o
  -4   0   4       94.77      114.18      2.70 o
  -3   0   4     1696.42     1652.89     26.00 o
  -2   0   4     6007.45     5776.35     88.25 o
  -1   0   4     1653.52     1607.37     22.26 o
   0   0   4       19.35       19.36      0.81 o
   2   0   4      220.31      311.90      7.43 o
   3   0   4      402.59      480.77     11.44 o
   4   0   4     2058.37     1988.57     62.28 o
   5   0   4      497.57      500.90     16.95 o
   6   0   4     1947.86     1929.73     61.36 o
   7   0   4       15.25       15.91      2.68 o
   8   0   4        7.65        5.16      1.99 o
  -9   1   4       41.46       39.73      3.98 o
  -8   1   4      316.52      337.37      6.78 o
  -7   1   4        0.03        0.43      0.60 o
  -6   1   4      544.13      517.49      8.80 o
  -5   1   4       46.64       51.53      3.57 o
  -4   1   4       45.28       40.14      1.06 o
  -3   1   4     2522.31     2457.71     25.28 o
  -2   1   4        2.22       -0.46      0.35 o
  -1   1   4     1852.83     1743.29     18.30 o
   0   1   4     7449.43     7334.45    145.31 o
   1   1   4      676.89      764.87     12.18 o
   2   1   4      181.39      240.05      7.70 o
   3   1   4      133.44      167.82      3.83 o
   4   1   4       92.50       96.24      2.91 o
   5   1   4      392.62      390.75      9.74 o
   6   1   4     1064.67     1059.51     24.59 o
   7   1   4      392.10      385.67     13.07 o
   8   1   4        0.28        0.14      1.67 o
  -9   2   4       26.24       24.78      1.66 o
  -8   2   4        1.02        1.53      0.85 o
  -7   2   4      262.20      235.25      9.30 o
  -6   2   4       30.28       28.79      1.12 o
  -5   2   4      228.87      216.16      3.45 o
  -4   2   4       50.02       48.92      1.24 o
  -3   2   4      337.97      404.95      5.11 o
  -2   2   4     6063.43     5977.90     60.93 o
  -1   2   4        9.67       10.50      1.25 o
   0   2   4      214.94      204.61      4.33 o
   1   2   4      243.16      242.25      3.77 o
   2   2   4      294.42      311.43     23.50 o
   3   2   4     1318.27     1409.08     57.90 o
   4   2   4        3.16        1.42      0.56 o
   5   2   4       65.38       64.46      5.66 o
   6   2   4      362.73      343.93      9.05 o
   7   2   4        4.80        3.58      1.62 o
   8   2   4       69.04       77.60      5.34 o
  -9   3   4        0.29        0.18      4.11 o
  -8   3   4      142.45      145.99      6.96 o
  -7   3   4        0.34        1.50      0.80 o
  -6   3   4        0.41        0.79      0.41 o
  -5   3   4      107.83      108.43      1.85 o
  -4   3   4      685.81      743.02     10.00 o
  -3   3   4      391.08      445.53      7.09 o
  -2   3   4      957.50      950.47     17.12 o
  -1   3   4       10.05        7.99      1.28 o
   0   3   4      858.29     1001.95     10.69 o
   1   3   4       26.80       26.79      0.67 o
   2   3   4      364.83      405.77     25.92 o
   3   3   4       18.77       19.69      1.04 o
   4   3   4      454.47      474.05      9.21 o
   5   3   4       50.48       44.71      3.46 o
   6   3   4        0.11       -0.67      1.00 o
   7   3   4       17.63       19.29      2.58 o
   8   3   4      111.90      135.99      8.05 o
  -9   4   4      164.18      168.57      7.15 o
  -8   4   4        0.02       -1.17      1.91 o
  -7   4   4      140.35      155.28      8.24 o
  -6   4   4        3.20        6.85      0.54 o
  -5   4   4      414.07      410.50     12.69 o
  -4   4   4     1983.55     2002.91     23.72 o
  -3   4   4       87.04       83.86      3.00 o
  -2   4   4       12.56       19.74      0.52 o
  -1   4   4        2.73        8.89      0.33 o
   0   4   4      760.86      746.30      9.03 o
   1   4   4        2.61        4.11      0.84 o
   2   4   4      161.80      132.30      2.78 o
   3   4   4      221.43      197.35      5.93 o
   4   4   4      579.39      573.40     33.57 o
   5   4   4        6.12        7.00      3.25 o
   6   4   4       62.80       62.42      3.99 o
   7   4   4       12.48        9.33      2.57 o
   8   4   4      256.92      320.88     15.67 o
  -8   5   4      225.20      268.76      7.55 o
  -7   5   4       77.64       71.10      5.18 o
  -6   5   4       24.23       27.37      2.03 o
  -5   5   4      214.39      236.32      4.29 o
  -4   5   4      136.27      130.39      2.68 o
  -3   5   4      830.01      856.94     14.87 o
  -2   5   4      591.81      556.28      6.67 o
  -1   5   4     1458.35     1529.49     21.81 o
   0   5   4      160.84      164.78      9.35 o
   1   5   4       89.41       67.70      1.66 o
   2   5   4      179.84      158.90      3.36 o
   3   5   4      511.88      499.45     21.62 o
   4   5   4      115.29      110.12      3.62 o
   5   5   4      331.44      359.03     13.08 o
   6   5   4        5.77        2.69      1.63 o
   7   5   4      171.09      175.39      9.59 o
   8   5   4       79.04       78.41      9.82 o
  -8   6   4        1.65        0.86      1.31 o
  -7   6   4      106.00      100.32      7.19 o
  -6   6   4       10.51        8.91      2.95 o
  -5   6   4      245.99      247.74      9.50 o
  -4   6   4      258.74      242.57      4.17 o
  -3   6   4      141.81      136.40      2.86 o
  -2   6   4      199.57      207.47      3.42 o
  -1   6   4     1140.35     1119.12     20.04 o
   0   6   4      113.30      119.36      2.02 o
   1   6   4      133.71      138.33      3.04 o
   2   6   4      119.69      112.35      4.73 o
   3   6   4      268.28      263.99      6.67 o
   4   6   4      170.42      179.64      7.44 o
   5   6   4      101.18       79.54      4.35 o
   6   6   4      169.50      172.72      7.74 o
   7   6   4      118.45      120.19      4.61 o
  -7   7   4        0.23       -0.13      0.64 o
  -6   7   4        1.54       -0.71      1.04 o
  -5   7   4       37.38       26.60      1.73 o
  -4   7   4        2.02        0.57      1.17 o
  -3   7   4       85.83       83.02      7.67 o
  -2   7   4      118.54      116.93      6.54 o
  -1   7   4       56.91       60.82      5.17 o
   0   7   4        7.18        4.71      0.42 o
   1   7   4      257.95      237.73      8.52 o
   2   7   4       96.32       82.11      2.75 o
   3   7   4      105.82      107.80      4.89 o
   4   7   4       39.34       38.77      2.93 o
   5   7   4       53.12       50.19      3.22 o
   6   7   4       25.52       19.21      2.51 o
  -7   8   4       79.95       89.30      4.25 o
  -6   8   4       18.47       16.71      1.84 o
  -5   8   4      221.24      217.62     11.32 o
  -4   8   4       18.07       20.32      1.59 o
  -3   8   4      331.78      332.32      5.56 o
  -2   8   4       26.57       26.79      3.57 o
  -1   8   4        9.25        7.29      0.41 o
   0   8   4      120.57      123.91      2.81 o
   1   8   4      274.56      269.74      5.81 o
   2   8   4      242.94      239.68      5.21 o
   3   8   4      332.82      348.27      7.54 o
   4   8   4      175.08      173.83      5.77 o
   5   8   4       34.59       30.51      3.20 o
   6   8   4       56.52       55.82      3.14 o
  -6   9   4      142.37      135.60      4.70 o
  -5   9   4      188.08      169.86      5.48 o
  -4   9   4       27.35       33.12      1.36 o
  -3   9   4       88.34       90.56      2.40 o
  -2   9   4        0.05        0.28      0.78 o
  -1   9   4       36.65       46.79      2.07 o
   0   9   4       25.84       24.31      0.91 o
   1   9   4      565.84      608.58     12.45 o
   2   9   4        7.66       11.84      1.04 o
   3   9   4        7.86       11.44      1.14 o
   4   9   4      104.46       80.90      3.48 o
   5   9   4       58.17       58.37      3.21 o
  -4  10   4       26.64       16.93      1.59 o
  -3  10   4       29.67       35.99      1.82 o
  -2  10   4       60.64       57.85      2.56 o
  -1  10   4        1.07        4.46      1.85 o
   0  10   4       40.11       56.20      3.79 o
   1  10   4        0.80       -0.21      0.71 o
   2  10   4       41.23       43.96      2.56 o
   3  10   4       32.13       27.65      1.59 o
   4  10   4        8.15       -1.68      1.12 o
  -2  11   4       29.47       28.90      3.16 o
  -1  11   4       11.25        4.25      1.98 o
   0  11   4      113.53      117.81      7.31 o
   1  11   4       75.30       80.90      5.60 o
   2  11   4        4.96        5.51      2.68 o
  -9   1   5      122.34      122.92      8.60 o
  -8   1   5       12.54        8.56      1.04 o
  -7   1   5      495.23      486.19     14.29 o
  -6   1   5       11.72        9.13      1.31 o
  -5   1   5      789.59      782.08     12.81 o
  -4   1   5       34.96       40.05      1.17 o
  -3   1   5     2573.94     2665.65     31.66 o
  -2   1   5       48.49       44.12      0.83 o
  -1   1   5     1587.65     1577.76     16.46 o
   0   1   5        0.95        1.53      0.34 o
   1   1   5     2182.88     2261.05     35.36 o
   2   1   5      174.90      252.63      5.19 o
   3   1   5     1672.76     1761.88     32.13 o
   4   1   5        0.73        3.20      1.03 o
   5   1   5      607.64      639.48     15.04 o
   6   1   5      105.70      104.16      3.64 o
   7   1   5      265.60      265.06     24.08 o
   8   1   5       89.07      103.73      4.96 o
  -9   2   5       11.25       10.31      2.28 o
  -8   2   5      287.69      286.59     16.99 o
  -7   2   5       29.36       29.63      1.23 o
  -6   2   5     1080.68     1054.26     17.38 o
  -5   2   5      110.11      117.66      5.23 o
  -4   2   5      333.89      323.93      5.59 o
  -3   2   5      626.38      668.56      9.57 o
  -2   2   5      621.91      563.70      6.20 o
  -1   2   5      167.01      197.55      2.56 o
   0   2   5     1701.39     1636.36     20.93 o
   1   2   5     1277.86     1260.20     18.08 o
   2   2   5     1263.98     1257.69     35.67 o
   3   2   5      193.21      175.75      3.75 o
   4   2   5      209.38      178.82      3.99 o
   5   2   5      959.97      960.56     22.13 o
   6   2   5       10.34        9.73      1.40 o
   7   2   5      157.87      159.28      8.07 o
   8   2   5        5.78       11.96      2.27 o
  -9   3   5       84.66       82.82     10.25 o
  -8   3   5       82.86       80.85      3.05 o
  -7   3   5      219.00      221.28      4.51 o
  -6   3   5      126.37      125.39      2.73 o
  -5   3   5      233.54      201.36      3.50 o
  -4   3   5      254.80      245.30      7.02 o
  -3   3   5        6.99        5.14      0.87 o
  -2   3   5     1436.25     1539.33     26.77 o
  -1   3   5      430.73      495.32      6.02 o
   0   3   5      361.16      358.48      9.73 o
   1   3   5       26.42       39.39      1.16 o
   2   3   5       13.00        4.90      0.63 o
   3   3   5       90.88      109.31     10.80 o
   4   3   5      261.03      256.98     11.01 o
   5   3   5       58.87       55.62      2.08 o
   6   3   5      183.14      194.25     27.19 o
   7   3   5       51.74       49.95      3.81 o
   8   3   5      201.14      194.14     10.55 o
  -9   4   5        0.88       -0.18      0.93 o
  -8   4   5       27.97       29.59      2.48 o
  -7   4   5        0.92        2.90      1.24 o
  -6   4   5      229.30      220.43      5.62 o
  -5   4   5       11.02       10.34      0.96 o
  -4   4   5      142.94      146.32      2.22 o
  -3   4   5       81.50       78.34      1.32 o
  -2   4   5       47.11       62.41      0.96 o
  -1   4   5       26.79       23.80      1.68 o
   0   4   5      661.87      694.86     10.38 o
   1   4   5      209.87      252.13      5.59 o
   2   4   5       18.06       22.20      0.82 o
   3   4   5        6.36        6.48      1.41 o
   4   4   5      355.69      296.22      6.47 o
   5   4   5      242.60      231.58      6.43 o
   6   4   5       27.19       32.35      2.97 o
   7   4   5       80.88       66.20      4.25 o
   8   4   5       13.22       17.56      2.68 o
  -8   5   5        6.06        8.81      1.11 o
  -7   5   5       13.61       14.98      1.30 o
  -6   5   5        1.29        0.73      1.31 o
  -5   5   5        0.00        0.72      0.46 o
  -4   5   5      226.19      237.59     14.56 o
  -3   5   5        0.00        0.53      0.88 o
  -2   5   5        6.68        6.26      0.95 o
  -1   5   5       59.07       50.56      0.99 o
   0   5   5      161.85      140.84      2.30 o
   1   5   5       65.46       81.82      1.94 o
   2   5   5       26.82       22.30      0.85 o
   3   5   5        0.02        0.46      0.56 o
   4   5   5      161.17      149.84      8.02 o
   5   5   5       47.32       49.71      3.44 o
   6   5   5        3.79        7.21      1.90 o
   7   5   5        0.88        4.04      2.00 o
  -8   6   5      142.01      142.93      7.25 o
  -7   6   5        0.58        0.19      3.01 o
  -6   6   5      165.81      176.37      4.16 o
  -5   6   5       37.78       41.13      7.07 o
  -4   6   5       80.10       80.64      3.14 o
  -3   6   5       58.33       64.15      1.36 o
  -2   6   5      425.95      417.27     12.81 o
  -1   6   5      131.38      139.66      4.21 o
   0   6   5       57.59       51.90      1.28 o
   1   6   5       55.03       47.33      1.14 o
   2   6   5     1132.07     1236.67     22.65 o
   3   6   5      493.72      491.16     16.78 o
   4   6   5        6.67        1.98      1.56 o
   5   6   5      129.71      132.87      6.60 o
   6   6   5        8.41        8.77      2.00 o
   7   6   5      135.32      134.62      7.81 o
  -7   7   5       60.69       77.92      5.72 o
  -6   7   5        4.44        6.52      1.56 o
  -5   7   5      151.61      157.53     11.04 o
  -4   7   5      105.18      113.87      3.16 o
  -3   7   5       43.58       35.13      3.14 o
  -2   7   5       60.15       71.93      2.95 o
  -1   7   5      119.08      100.73      1.84 o
   0   7   5      201.14      221.38      4.86 o
   1   7   5       76.92       71.26      1.76 o
   2   7   5       72.51       70.65      2.55 o
   3   7   5      198.92      185.33      7.56 o
   4   7   5       57.11       56.33      3.41 o
   5   7   5       94.65       73.08      4.60 o
   6   7   5      257.01      242.55     12.06 o
  -6   8   5       74.02       76.33      8.05 o
  -5   8   5       31.41       36.49      1.67 o
  -4   8   5       90.36       98.24      3.72 o
  -3   8   5       12.25       17.71      1.10 o
  -2   8   5       54.14       52.97      2.08 o
  -1   8   5      196.54      203.15      4.56 o
   0   8   5        4.11        3.18      0.48 o
   1   8   5        3.65        5.59      0.72 o
   2   8   5      219.78      213.35      4.91 o
   3   8   5       95.17       97.24      3.32 o
   4   8   5       41.43       42.08      3.16 o
   5   8   5        5.63        4.46      2.06 o
   6   8   5       10.66        7.16      1.35 o
  -6   9   5        0.86        2.56      1.48 o
  -5   9   5       66.46       61.76      3.31 o
  -4   9   5       13.42       14.40      1.27 o
  -3   9   5        3.45        4.60      0.98 o
  -1   9   5       39.60       41.97      1.96 o
   0   9   5       27.86       27.92      1.51 o
   1   9   5       28.26       26.77      1.66 o
   2   9   5       21.36       31.30      1.88 o
   3   9   5       56.07       51.51      1.93 o
   4   9   5        7.18        2.27      0.99 o
   5   9   5        6.00        6.46      1.32 o
  -4  10   5        2.38        2.27      0.91 o
  -2  10   5        3.46        9.64      1.25 o
  -1  10   5        0.71        1.49      1.85 o
   0  10   5       65.51       67.85      4.99 o
   1  10   5       15.09       14.40      1.21 o
   2  10   5        1.51        0.56      0.77 o
   3  10   5       40.45       37.83      1.86 o
  -2  11   5       89.81       80.60      5.59 o
  -1  11   5        3.70        1.41      1.76 o
   0  11   5        7.59        0.50      2.77 o
   1  11   5       11.84       15.84      2.68 o
  -9   0   6       12.47       15.18      1.64 o
  -8   0   6       20.42       23.16      1.78 o
  -7   0   6      701.10      705.56     17.43 o
  -6   0   6        0.09       -1.39      0.93 o
  -5   0   6     2406.67     2369.99     53.25 o
  -4   0   6      157.66      131.13      3.66 o
  -3   0   6      705.84      792.10     14.68 o
  -2   0   6      305.59      341.08      5.59 o
  -1   0   6     9200.87     9182.50    140.29 o
   0   0   6      428.29      389.29      9.30 o
   1   0   6     6077.44     6399.83    138.65 o
   2   0   6      811.21      917.99     29.57 o
   3   0   6      761.26      726.73     23.59 o
   4   0   6        0.74        1.70      1.21 o
   5   0   6      934.72      928.21     30.76 o
   6   0   6     1186.00     1162.33     38.44 o
   7   0   6        3.74        4.60      1.70 o
   8   0   6        9.38       16.72      2.41 o
  -9   1   6        0.01        1.51      0.99 o
  -8   1   6      263.25      262.88      5.40 o
  -7   1   6      390.42      407.81      9.17 o
  -6   1   6      820.86      859.51     14.47 o
  -5   1   6      269.15      277.41      4.96 o
  -4   1   6      733.19      684.03     11.02 o
  -3   1   6      550.21      584.80      8.61 o
  -2   1   6      183.12      222.41      4.14 o
  -1   1   6     1701.01     1694.34     17.55 o
   0   1   6      436.32      395.63      5.44 o
   1   1   6      298.93      352.28      7.42 o
   2   1   6     3699.57     3981.44    107.74 o
   3   1   6      263.36      250.90      6.12 o
   4   1   6       94.77       85.42      5.51 o
   5   1   6       25.23       32.11      1.88 o
   6   1   6      461.70      471.18     20.84 o
   7   1   6      280.49      263.95     16.00 o
   8   1   6        2.44        5.07      2.44 o
  -9   2   6        5.61        6.86      2.02 o
  -8   2   6       33.50       30.87      2.97 o
  -7   2   6      102.95      103.41      2.48 o
  -6   2   6        1.60        2.61      1.63 o
  -5   2   6      365.13      320.05      5.73 o
  -4   2   6       88.10       96.53      2.91 o
  -3   2   6     1958.44     2133.01     27.20 o
  -2   2   6        5.75       10.05      0.94 o
  -1   2   6       24.07       32.92      1.98 o
   0   2   6     1624.75     1613.59     28.40 o
   1   2   6      195.33      211.63      4.39 o
   2   2   6       22.70       24.84      2.79 o
   3   2   6      464.79      498.12     18.33 o
   4   2   6       54.05       62.87      6.31 o
   5   2   6      226.72      236.17     24.23 o
   6   2   6      353.55      358.29     26.19 o
   7   2   6      106.40       96.16      5.94 o
   8   2   6       10.08       12.73      2.10 o
  -9   3   6        0.61        1.13      2.86 o
  -8   3   6       16.33       15.06      1.18 o
  -7   3   6        1.09        2.18      0.88 o
  -6   3   6      366.24      354.88      6.49 o
  -5   3   6      660.08      641.38     11.32 o
  -4   3   6       94.19       87.91      1.55 o
  -3   3   6      182.79      204.84      2.90 o
  -2   3   6     1228.75     1255.68     13.41 o
  -1   3   6        7.81        6.37      0.92 o
   0   3   6        0.64        0.23      0.44 o
   1   3   6      350.43      324.12     13.79 o
   2   3   6      158.34      178.88      5.77 o
   3   3   6       84.07       87.03      2.23 o
   4   3   6     1270.07     1307.99     74.00 o
   5   3   6       76.79       77.27      5.85 o
   6   3   6       10.77       17.08      2.50 o
   7   3   6       20.11       18.05      2.72 o
   8   3   6       80.95       69.10      5.03 o
  -9   4   6      172.33      202.38      6.51 o
  -8   4   6        0.42        1.55      1.13 o
  -7   4   6      144.05      145.24      3.83 o
  -6   4   6      297.10      298.04      6.45 o
  -5   4   6       80.31       68.98      1.47 o
  -4   4   6        0.24       -0.41      0.53 o
  -3   4   6      657.71      635.90     10.64 o
  -2   4   6      265.82      267.12      3.45 o
  -1   4   6       34.60       28.13      1.02 o
   0   4   6       66.96       64.32      1.63 o
   1   4   6      349.18      347.00      6.67 o
   2   4   6      892.07      967.51     24.77 o
   3   4   6     1235.90     1227.36     23.00 o
   4   4   6      662.41      657.20     38.42 o
   5   4   6      141.64      120.21      3.96 o
   7   4   6       41.87       48.18      4.09 o
  -8   5   6       43.99       39.62      3.19 o
  -7   5   6        4.64        3.31      0.81 o
  -6   5   6      355.77      362.47     20.28 o
  -5   5   6      191.10      196.42      5.62 o
  -4   5   6       72.60       73.64      3.30 o
  -3   5   6      110.95      103.03      2.97 o
  -2   5   6       55.57       53.38      2.04 o
  -1   5   6       92.36      102.10      9.25 o
   0   5   6       22.71       42.69      1.72 o
   1   5   6       82.84       97.47      6.80 o
   2   5   6      442.46      453.17     13.32 o
   3   5   6        0.40       -0.95      1.06 o
   4   5   6      445.85      442.60     18.57 o
   5   5   6      190.02      210.41      9.03 o
   6   5   6        1.77        1.27      1.63 o
   7   5   6      131.70      158.22      9.10 o
  -8   6   6        8.68        9.60      7.28 o
  -7   6   6      141.69      150.90      4.73 o
  -6   6   6        7.38        8.00      1.39 o
  -5   6   6      215.48      199.58     11.00 o
  -4   6   6      109.91       93.68      3.16 o
  -3   6   6      394.33      382.41      9.63 o
  -2   6   6       24.48       24.27      0.86 o
  -1   6   6        4.56        2.18      1.35 o
   0   6   6       29.26       31.51      1.05 o
   1   6   6      531.06      522.69      9.01 o
   2   6   6        3.02        3.43      1.34 o
   3   6   6      863.93      966.01     31.91 o
   4   6   6       92.48      111.50      5.51 o
   5   6   6       16.23       17.84      2.27 o
   6   6   6        1.72        5.87      2.41 o
   7   6   6       45.99       42.41      3.84 o
  -7   7   6        0.04       -0.74      1.12 o
  -6   7   6       35.43       32.11      2.09 o
  -5   7   6       14.62       16.18      1.01 o
  -4   7   6        1.50        1.94      2.48 o
  -3   7   6      454.17      469.44      8.25 o
  -2   7   6       17.79       20.00      1.31 o
  -1   7   6      155.32      149.73      6.51 o
   0   7   6        1.71        0.92      0.35 o
   1   7   6       22.75       28.46      1.44 o
   2   7   6      193.59      194.37      5.39 o
   3   7   6       18.34       30.00      2.31 o
   4   7   6        0.01        1.83      1.55 o
   5   7   6        0.12       -1.05      1.42 o
   6   7   6       53.31       53.70      4.19 o
  -6   8   6       18.50       17.86      1.55 o
  -5   8   6       25.78       23.67      3.31 o
  -4   8   6        4.24        4.36      1.17 o
  -3   8   6       99.58      100.13      7.48 o
  -2   8   6       20.62       19.14      1.54 o
  -1   8   6      551.47      544.76     10.60 o
   0   8   6       53.27       57.85      1.66 o
   1   8   6      175.62      176.95      6.94 o
   2   8   6       97.28       90.40      3.04 o
   3   8   6       11.91       12.25      1.12 o
   4   8   6       60.45       54.57      3.48 o
   5   8   6      101.33      129.02      7.07 o
  -5   9   6        2.63       10.17      2.63 o
  -4   9   6      107.54      117.44      3.83 o
  -3   9   6      187.40      187.63      5.07 o
  -2   9   6        0.57       -1.27      0.86 o
   0   9   6      142.11      134.23      4.48 o
   1   9   6       38.42       43.29      1.77 o
   2   9   6        6.38        7.21      0.99 o
   3   9   6        6.23        9.49      1.14 o
   4   9   6       58.89       49.71      2.25 o
  -4  10   6       84.40       93.30      3.25 o
  -3  10   6       53.95       63.89      3.23 o
  -2  10   6       21.51       18.99      1.54 o
  -1  10   6       23.10       26.87      1.66 o
   0  10   6        7.26        9.90      2.07 o
   1  10   6       39.27       36.49      2.03 o
   2  10   6       36.62       38.14      1.87 o
   3  10   6       11.55        9.27      0.98 o
  -2  11   6       24.37       27.21      3.07 o
  -1  11   6       42.20       40.25      3.63 o
   0  11   6      299.22      324.20     16.97 o
  -9   1   7       98.64       99.03      3.41 o
  -8   1   7        5.04        4.97      0.80 o
  -7   1   7      172.95      184.52      3.80 o
  -6   1   7       70.95       76.80      3.00 o
  -5   1   7      323.99      346.12     17.70 o
  -4   1   7       32.11       33.12      0.95 o
  -3   1   7      190.92      181.87      8.22 o
  -2   1   7      403.79      466.65      5.75 o
  -1   1   7      952.27      962.84     19.09 o
   0   1   7      412.27      446.14      7.36 o
   1   1   7     1408.85     1399.13     25.73 o
   2   1   7        6.13        2.48      1.74 o
   3   1   7     1241.15     1479.36     85.25 o
   4   1   7      160.49      138.70      6.45 o
   5   1   7      615.08      632.31     15.26 o
   6   1   7       73.99       76.83      6.32 o
   7   1   7       87.16       74.76      7.26 o
   8   1   7       32.08       24.73      3.02 o
  -9   2   7        5.60        9.99      5.28 o
  -8   2   7      118.14      127.02      4.39 o
  -7   2   7        1.09       -0.72      0.66 o
  -6   2   7       51.27       59.52      3.83 o
  -5   2   7        1.18        1.29      0.57 o
  -4   2   7      324.92      295.78      4.30 o
  -3   2   7        6.33        5.98      0.97 o
  -2   2   7      486.00      417.10      5.59 o
  -1   2   7       34.08       56.07      1.15 o
   0   2   7     4544.96     4653.09     63.75 o
   1   2   7      230.43      243.03      4.90 o
   2   2   7      158.19      143.11      6.60 o
   3   2   7      763.22      808.56     18.61 o
   4   2   7      768.03      760.06     17.71 o
   5   2   7      306.91      315.27      8.23 o
   6   2   7       78.38       80.04      7.97 o
   7   2   7      133.88      135.90      5.05 o
   8   2   7        3.39        9.08      3.09 o
  -9   3   7      120.19      124.19      4.37 o
  -8   3   7        0.71        3.04      2.59 o
  -7   3   7      338.29      350.27      7.75 o
  -6   3   7       71.49       75.18      5.42 o
  -5   3   7       82.36       90.17      1.62 o
  -4   3   7       95.79      105.43      1.62 o
  -3   3   7      275.15      276.04      3.70 o
  -2   3   7      592.72      575.05     11.74 o
  -1   3   7      106.21       78.88      3.02 o
   0   3   7      204.15      221.40      3.87 o
   1   3   7      225.45      221.87      4.50 o
   2   3   7      169.00      166.10      3.59 o
   3   3   7      246.30      251.02     17.92 o
   4   3   7      536.51      628.23     60.90 o
   5   3   7      206.37      202.71     24.52 o
   6   3   7      118.32      104.37      4.01 o
   8   3   7       26.79       32.25      3.44 o
  -8   4   7      120.37      122.04     16.20 o
  -7   4   7        7.20        4.08      1.42 o
  -6   4   7       95.66      102.60      7.70 o
  -5   4   7       57.30       57.86      1.54 o
  -4   4   7       92.14       86.96      1.54 o
  -3   4   7      259.05      247.89      3.36 o
  -2   4   7      147.03      128.63      4.06 o
  -1   4   7      578.22      615.11     13.66 o
   0   4   7     1277.09     1447.06     28.01 o
   1   4   7        6.04       12.18      1.55 o
   2   4   7        0.15        0.36      0.77 o
   3   4   7        0.31        2.73      1.17 o
   4   4   7      265.24      271.49      9.98 o
   5   4   7      160.34      144.01      4.48 o
   6   4   7       69.46       71.78      4.99 o
   7   4   7        2.31        0.86      1.92 o
  -8   5   7        3.89        4.15      1.76 o
  -7   5   7        0.09        0.48      1.37 o
  -6   5   7      162.73      149.72      5.51 o
  -5   5   7      357.29      380.96     12.21 o
  -4   5   7      360.66      342.22      5.12 o
  -3   5   7       49.32       45.53      0.92 o
  -2   5   7       13.31       16.51      3.33 o
  -1   5   7       57.47       75.66      1.44 o
   0   5   7      505.90      520.77      8.69 o
   1   5   7       25.82       21.25      1.85 o
   2   5   7       96.46       73.73      7.32 o
   3   5   7      127.65      133.81      4.06 o
   4   5   7        0.02        2.34      1.78 o
   5   5   7        0.60       -3.39      2.26 o
   6   5   7       32.56       43.96      3.35 o
   7   5   7        1.78       -1.35      1.78 o
  -8   6   7       44.27       45.54      2.81 o
  -7   6   7        1.24        4.60      2.12 o
  -6   6   7       75.64       82.05      6.26 o
  -5   6   7       22.76       18.99      3.52 o
  -4   6   7      247.07      245.71      4.75 o
  -3   6   7      681.76      699.51     29.06 o
  -2   6   7      638.34      676.11     10.17 o
  -1   6   7       77.80       83.51      6.62 o
   0   6   7       75.81       67.30      1.51 o
   1   6   7       25.39       21.07      0.89 o
   2   6   7     1142.06     1126.64     26.35 o
   3   6   7      275.93      284.02     10.77 o
   4   6   7       54.04       64.03      3.91 o
   5   6   7        5.05        3.81      1.90 o
   6   6   7        9.91        6.94      2.00 o
  -7   7   7       28.77       30.94      3.24 o
  -6   7   7        8.87       12.12      2.81 o
  -5   7   7      277.54      277.76      5.52 o
  -4   7   7        0.20       -0.88      0.71 o
  -3   7   7       75.03       76.50      6.79 o
  -2   7   7      539.11      514.95      8.84 o
  -1   7   7       29.55       27.70      2.33 o
   0   7   7        4.68        4.83      0.64 o
   1   7   7      201.36      180.55      4.98 o
   2   7   7        5.91        4.97      1.42 o
   3   7   7      526.50      573.40     19.74 o
   4   7   7        0.84       -0.28      1.34 o
   5   7   7       38.87       30.93      3.09 o
   6   7   7       38.64       49.00      4.12 o
  -6   8   7      111.90      138.64     17.49 o
  -5   8   7       76.73       72.63      6.22 o
  -4   8   7       97.91      103.19      2.53 o
  -3   8   7       67.83       57.72      2.05 o
  -2   8   7      236.30      229.62      4.84 o
  -1   8   7        8.41        9.74      0.68 o
   0   8   7       12.23       10.71      0.77 o
   1   8   7        6.68        6.67      0.91 o
   2   8   7      594.75      594.96     14.77 o
   3   8   7       65.55       67.71      3.60 o
   4   8   7       48.25       35.69      2.92 o
   5   8   7        8.76        8.13      2.11 o
  -5   9   7       31.82       33.02      1.74 o
  -4   9   7       12.20       12.19      1.18 o
  -3   9   7       84.22       87.85      3.31 o
  -2   9   7       25.99       24.56      1.59 o
  -1   9   7       39.60       50.31      2.39 o
   0   9   7      138.68      144.76      4.66 o
   1   9   7       36.85       35.99      1.61 o
   2   9   7      126.70      135.79      3.72 o
   3   9   7       66.76       63.08      2.94 o
   4   9   7       34.71       26.95      2.01 o
  -4  10   7       20.04       17.07      1.32 o
  -3  10   7        5.84        6.67      1.13 o
  -2  10   7       13.76       11.04      1.35 o
  -1  10   7        1.56        0.35      0.93 o
   0  10   7      178.45      176.95      9.85 o
   1  10   7       15.12       13.09      1.28 o
   2  10   7        0.65        0.21      0.64 o
   3  10   7        0.99        1.20      0.92 o
  -9   0   8      193.28      185.79      7.57 o
  -8   0   8       20.15       16.59      1.58 o
  -7   0   8      354.15      354.57      9.19 o
  -6   0   8     1273.68     1261.30     29.29 o
  -5   0   8      306.39      303.93      7.92 o
  -4   0   8      245.50      283.45      7.09 o
  -3   0   8      366.68      290.87      7.18 o
  -2   0   8     3352.34     3692.37     81.80 o
  -1   0   8     2071.09     2108.91     37.87 o
   0   0   8     1431.19     1573.81     50.07 o
   1   0   8     1268.45     1346.36     41.99 o
   2   0   8      628.37      723.11     23.98 o
   3   0   8       68.95       62.02      3.18 o
   4   0   8      387.24      421.47     14.51 o
   5   0   8     1371.95     1408.81     46.74 o
   6   0   8       13.75        9.13      2.03 o
   7   0   8       75.55       79.09      5.68 o
   8   0   8       96.50       97.57      6.31 o
  -9   1   8        9.25        8.05      1.28 o
  -8   1   8      228.43      226.12      9.50 o
  -7   1   8        6.61        8.28      0.90 o
  -6   1   8       50.67       52.09      1.84 o
  -5   1   8      317.08      329.68      5.83 o
  -4   1   8      113.92      121.55      3.44 o
  -3   1   8       60.37       67.17      1.39 o
  -2   1   8     1159.00     1115.04     14.65 o
  -1   1   8      424.88      477.79      7.06 o
   0   1   8      533.55      529.19     21.69 o
   1   1   8       12.41       30.26      1.80 o
   2   1   8       23.55       24.93      1.42 o
   3   1   8      571.21      645.74     53.11 o
   4   1   8     1251.58     1258.02     28.70 o
   5   1   8      499.83      488.44     22.68 o
   6   1   8       45.05       39.31      5.83 o
   7   1   8       36.66       31.66      6.01 o
   8   1   8       30.96       39.93      3.72 o
  -9   2   8      216.37      231.54      7.38 o
  -8   2   8      152.07      169.68     15.63 o
  -7   2   8       48.72       47.10      2.37 o
  -6   2   8      283.92      264.78      4.94 o
  -5   2   8      701.27      719.00     10.72 o
  -4   2   8     1281.44     1278.49     21.96 o
  -3   2   8       10.12        7.53      0.60 o
  -2   2   8        0.34        0.94      0.39 o
  -1   2   8      823.44      802.54     11.67 o
   0   2   8      308.64      301.37     10.30 o
   1   2   8       35.12       53.60      1.59 o
   2   2   8     1123.46     1195.98     26.95 o
   3   2   8       41.36       48.85      5.77 o
   4   2   8       85.89       84.00      7.46 o
   5   2   8      183.90      173.80      5.17 o
   6   2   8        0.80       -0.70      2.51 o
   7   2   8        2.31        2.56      1.85 o
  -9   3   8        0.24        1.03      1.20 o
  -8   3   8       67.13       73.30      4.56 o
  -7   3   8       25.98       23.98      2.92 o
  -6   3   8       48.50       53.69      1.80 o
  -5   3   8      247.40      234.18      6.28 o
  -4   3   8      169.27      172.61      2.81 o
  -3   3   8       22.91       26.42      1.58 o
  -2   3   8      223.99      226.42      6.40 o
  -1   3   8      439.03      416.12      7.06 o
   0   3   8      126.76      108.30      2.82 o
   1   3   8       42.90       38.76      1.28 o
   2   3   8      867.95      865.76     43.71 o
   3   3   8      146.72      154.84      9.87 o
   4   3   8        2.31        2.27      1.35 o
   5   3   8        9.53        7.66      2.70 o
   6   3   8       47.28       49.06      5.95 o
   7   3   8      141.67      147.61      9.00 o
  -8   4   8      104.86      143.57      5.63 o
  -7   4   8      262.31      273.03      9.38 o
  -6   4   8      143.72      138.34      6.75 o
  -5   4   8        1.85        2.74      1.38 o
  -4   4   8      339.66      349.52      4.81 o
  -3   4   8     1456.24     1427.01     17.20 o
  -2   4   8       33.40       33.24      0.89 o
  -1   4   8      709.32      692.87     19.88 o
   0   4   8      930.73      958.42     13.08 o
   1   4   8      439.43      452.36     23.79 o
   2   4   8       43.73       42.35      3.41 o
   3   4   8      625.74      704.69     32.63 o
   4   4   8      418.93      445.11     11.42 o
   5   4   8       53.16       52.65      4.90 o
   6   4   8      141.60      160.13      7.24 o
   7   4   8        8.21       10.49      2.83 o
  -8   5   8       90.70       93.67      3.49 o
  -7   5   8        6.13        9.44      4.65 o
  -6   5   8      112.50      121.00      3.14 o
  -5   5   8        0.46       -0.26      1.45 o
  -4   5   8      321.89      329.94      4.80 o
  -3   5   8      172.35      147.87      2.35 o
  -2   5   8      364.67      366.84     12.52 o
  -1   5   8      297.52      259.69     14.13 o
   0   5   8      184.45      174.55      2.67 o
   1   5   8      105.01      116.67      3.19 o
   2   5   8     1047.33      999.08     31.79 o
   3   5   8      125.45      126.70     11.26 o
   4   5   8      148.52      150.07      6.60 o
   5   5   8        0.96       -0.07      2.36 o
   6   5   8       73.33       74.67      5.23 o
   7   5   8       29.52       35.88      3.63 o
  -8   6   8       94.58      118.95     12.37 o
  -7   6   8      142.20      140.51      4.43 o
  -6   6   8       75.14       66.95      2.23 o
  -5   6   8       27.98       31.28      3.02 o
  -4   6   8       63.39       57.25      4.41 o
  -3   6   8      416.67      415.56     13.92 o
  -2   6   8      306.46      302.74      6.23 o
  -1   6   8      518.98      535.42      9.47 o
   0   6   8       43.88       43.55      1.24 o
   1   6   8       41.56       38.42      2.89 o
   2   6   8       16.67       17.96      2.48 o
   3   6   8      746.47      751.44     25.83 o
   4   6   8       26.56       24.23      2.48 o
   5   6   8       82.74       87.54      5.51 o
   6   6   8       12.00        7.34      2.05 o
  -7   7   8        0.39       -2.50      1.67 o
  -6   7   8       18.22       17.13      5.61 o
  -5   7   8        1.88        5.71      1.29 o
  -4   7   8       15.91       15.44      0.74 o
  -3   7   8       43.49       42.39      6.24 o
  -2   7   8      256.59      258.02      6.39 o
  -1   7   8        5.33        4.53      2.19 o
   0   7   8       66.61       61.20      1.52 o
   1   7   8        0.92       -1.05      0.70 o
   2   7   8       40.94       48.89      3.06 o
   3   7   8      101.13      108.33      5.25 o
   4   7   8        0.71        1.64      1.49 o
   5   7   8        0.12        0.35      1.57 o
  -6   8   8      102.66      106.98      3.83 o
  -5   8   8       56.43       46.43      6.02 o
  -4   8   8      110.59      105.39      4.36 o
  -3   8   8      125.65      118.90      3.85 o
  -2   8   8        0.37        0.00      0.71 o
  -1   8   8      146.24      147.61      3.48 o
   0   8   8       29.30       25.83      1.97 o
   1   8   8      646.19      632.05     16.08 o
   2   8   8        1.02        3.68      1.13 o
   3   8   8       22.88       21.80      2.20 o
   4   8   8        2.83        3.12      2.14 o
   5   8   8       45.57       44.63      4.16 o
  -5   9   8       23.54       24.15      2.15 o
  -4   9   8       36.78       38.77      1.99 o
  -3   9   8        2.72        0.14      0.93 o
  -2   9   8        6.63        9.33      1.75 o
  -1   9   8       48.54       40.89      1.94 o
   0   9   8      389.88      403.02     11.48 o
   1   9   8        6.46        8.28      0.92 o
   2   9   8       72.90       74.23      3.19 o
   3   9   8        5.84        3.74      1.14 o
   4   9   8       49.13       49.12      2.71 o
  -3  10   8       45.69       49.00      2.59 o
  -2  10   8       54.29       43.07      2.32 o
  -1  10   8       22.62       18.63      1.38 o
   0  10   8        5.84       12.49      2.68 o
   1  10   8      215.50      212.36      8.09 o
   2  10   8       58.58       62.28      2.52 o
  -9   1   9       29.41       27.25      1.77 o
  -8   1   9        0.04       -0.70      0.99 o
  -7   1   9      144.59      142.35      3.19 o
  -6   1   9        5.48        5.24      2.34 o
  -5   1   9       51.26       45.18      1.17 o
  -4   1   9        4.71        0.73      1.55 o
  -3   1   9        2.90        1.79      0.44 o
  -2   1   9      171.27      184.34      5.37 o
  -1   1   9       57.03       52.62      2.27 o
   0   1   9       46.80       59.17      6.07 o
   1   1   9      541.04      597.56     14.11 o
   2   1   9        1.19        1.67      0.90 o
   3   1   9      143.75      129.71      4.00 o
   4   1   9       70.44       68.92      4.69 o
   5   1   9       23.84       31.90      4.74 o
   6   1   9        3.61        3.21      1.53 o
   7   1   9       37.14       36.82      7.24 o
  -9   2   9        3.68        5.57      1.45 o
  -8   2   9        0.65        2.51      0.96 o
  -7   2   9      251.12      242.55      6.02 o
  -6   2   9       42.80       51.70      3.68 o
  -5   2   9      709.52      675.94      9.28 o
  -4   2   9       29.92       26.00      3.70 o
  -3   2   9      244.88      261.82      5.19 o
  -2   2   9     1113.79     1191.44     28.82 o
  -1   2   9      236.22      287.58      5.96 o
   0   2   9     1179.36     1239.49     28.28 o
   1   2   9        2.16        2.54      1.00 o
   2   2   9      669.98      677.05     32.88 o
   3   2   9       30.62       33.59      4.81 o
   4   2   9      168.17      160.81      4.67 o
   5   2   9      172.64      166.02      7.15 o
   6   2   9      260.81      270.15      7.90 o
   7   2   9       69.01       62.55      4.93 o
  -9   3   9       90.99       96.94      3.83 o
  -8   3   9       11.22        9.14      1.08 o
  -7   3   9      460.25      513.33     23.26 o
  -6   3   9        0.06       -0.24      3.04 o
  -5   3   9       42.63       49.22      3.48 o
  -4   3   9       58.41       48.47      1.10 o
  -3   3   9      413.48      418.41     10.02 o
  -2   3   9       20.58       17.84      3.08 o
  -1   3   9     1242.77     1338.62     24.83 o
   0   3   9        0.44        0.12      0.73 o
   1   3   9     1092.91     1115.49     33.73 o
   2   3   9       40.73       35.15      5.40 o
   3   3   9      303.02      290.02      7.39 o
   4   3   9      400.67      429.69     49.58 o
   5   3   9       68.97       65.48      5.59 o
   6   3   9       10.99        6.46      2.48 o
   7   3   9       62.76       77.31      6.22 o
  -8   4   9       40.92       38.92      3.91 o
  -7   4   9        7.82        9.24      1.60 o
  -6   4   9      215.75      227.35      5.26 o
  -5   4   9        6.69        5.88      2.31 o
  -4   4   9       41.06       36.34      1.32 o
  -3   4   9        1.03        0.40      0.60 o
  -2   4   9      241.33      261.30      4.72 o
  -1   4   9        4.89        4.19      1.42 o
   0   4   9     1177.33     1199.45     19.26 o
   1   4   9       13.63       12.49      1.66 o
   2   4   9      179.38      200.80      5.61 o
   3   4   9       71.35       66.51      5.02 o
   4   4   9      121.37      104.14      5.06 o
   5   4   9        4.33        7.85      1.93 o
   6   4   9      101.26      112.57      6.97 o
   7   4   9       15.25       11.55      2.40 o
  -8   5   9       25.18       21.05      3.64 o
  -7   5   9        3.07        1.50      0.91 o
  -6   5   9       30.47       32.37      1.43 o
  -5   5   9       71.73       67.12      1.50 o
  -4   5   9      471.68      456.73      7.08 o
  -3   5   9       18.07       18.91      0.98 o
  -2   5   9       15.21       13.79      1.06 o
  -1   5   9       17.04       19.07      0.96 o
   0   5   9      154.73      130.90      2.12 o
   1   5   9       31.56       25.25      2.45 o
   2   5   9      199.14      186.66      5.74 o
   3   5   9        8.94        5.05      0.91 o
   4   5   9        3.42        4.97      1.76 o
   5   5   9        0.43        7.53      2.77 o
   6   5   9       32.60       27.47      3.09 o
  -7   6   9        0.63        2.75      0.78 o
  -6   6   9        6.27       12.32      0.92 o
  -5   6   9       74.51       69.90      1.79 o
  -4   6   9      347.93      390.27      6.48 o
  -3   6   9       81.37       84.68      8.65 o
  -2   6   9      710.81      706.14     13.65 o
  -1   6   9       14.79       12.70      1.47 o
   0   6   9      259.14      255.09     13.08 o
   1   6   9       11.36       12.42      3.09 o
   2   6   9      495.72      483.36     16.65 o
   3   6   9        0.15       -2.05      2.05 o
   4   6   9      193.12      221.54      9.51 o
   5   6   9       66.11       61.76      4.50 o
   6   6   9       38.70       50.91      4.56 o
  -7   7   9        2.31        4.39      2.77 o
  -6   7   9       39.09       37.13      6.76 o
  -5   7   9      120.74      127.87      3.62 o
  -4   7   9       37.54       41.77      4.91 o
  -3   7   9       85.70       94.50      9.62 o
  -2   7   9      327.45      321.66      7.12 o
  -1   7   9      339.51      315.13      6.79 o
   0   7   9      165.73      161.63      6.63 o
   1   7   9      564.50      577.03     14.56 o
   2   7   9        2.12        1.49      1.35 o
   3   7   9      144.56      141.54      6.00 o
   4   7   9       20.40       14.85      2.34 o
   5   7   9      111.20      116.53      7.09 o
  -6   8   9        9.61       13.89      1.56 o
  -5   8   9        0.04        3.74      1.40 o
  -4   8   9       99.96      103.99      3.09 o
  -3   8   9       17.01       16.93      1.45 o
  -2   8   9      153.57      159.92      3.83 o
  -1   8   9        0.01        0.42      0.49 o
   0   8   9      233.86      265.88     10.43 o
   1   8   9        0.07       -0.98      0.85 o
   2   8   9      176.50      159.92      4.89 o
   3   8   9       27.19       30.00      2.86 o
   4   8   9       62.22       51.03      3.96 o
  -5   9   9       17.05       17.27      1.75 o
  -4   9   9        5.72        5.95      1.15 o
  -3   9   9       37.56       31.69      1.80 o
  -2   9   9        6.35        1.20      0.99 o
  -1   9   9       47.07       52.73      1.83 o
   0   9   9       10.92       10.17      1.18 o
   1   9   9       54.52       46.56      3.45 o
   2   9   9       46.50       41.87      2.29 o
   3   9   9        2.31        3.40      1.27 o
  -3  10   9        2.60        1.55      1.07 o
  -2  10   9       83.67       88.01      3.79 o
  -1  10   9        3.03        4.18      1.00 o
   0  10   9       40.76       37.83      3.52 o
   1  10   9        9.27        3.24      1.06 o
  -8   0  10       63.23       49.36      2.72 o
  -7   0  10        6.26        2.97      1.13 o
  -6   0  10     2327.86     2429.34     54.74 o
  -5   0  10        7.35       12.37      1.60 o
  -4   0  10      823.37      813.56     19.20 o
  -3   0  10       28.94       29.09      0.91 o
  -2   0  10      192.82      214.33      5.42 o
  -1   0  10     2783.76     2796.41     49.83 o
   0   0  10     2096.19     2136.03     67.66 o
   1   0  10      186.64      199.33      7.84 o
   2   0  10      328.33      357.43     12.73 o
   3   0  10      399.18      409.47     14.30 o
   4   0  10       17.98       18.19      2.44 o
   5   0  10      133.41      116.72      5.82 o
   6   0  10        0.94       -1.13      1.62 o
   7   0  10      132.35      125.23      7.72 o
  -9   1  10        0.32        2.60      1.77 o
  -8   1  10      236.40      254.63      7.26 o
  -7   1  10       43.60       41.80      2.61 o
  -6   1  10        4.33        6.65      1.84 o
  -5   1  10      512.92      471.36     19.55 o
  -4   1  10        1.08       -1.78      1.45 o
  -3   1  10      413.76      396.08      6.19 o
  -2   1  10      642.30      616.50     10.34 o
  -1   1  10      612.91      683.40     22.88 o
   0   1  10     2263.81     2399.59     53.33 o
   1   1  10        1.76        5.35      1.01 o
   2   1  10       11.54       10.14      1.09 o
   3   1  10       95.02       82.86      4.20 o
   4   1  10       27.62       25.64      1.72 o
   5   1  10       10.87        8.64      1.33 o
   6   1  10       76.00       74.69      8.84 o
   7   1  10        3.73        6.25      1.33 o
  -9   2  10      144.92      146.60      4.86 o
  -8   2  10       60.22       55.12      2.43 o
  -7   2  10       14.87       14.92      1.03 o
  -6   2  10      128.30      122.36      7.83 o
  -5   2  10       10.01        8.86      0.88 o
  -4   2  10      248.77      255.50      8.47 o
  -3   2  10      158.74      158.59      2.80 o
  -2   2  10      379.42      389.81      6.81 o
  -1   2  10     1170.96     1206.23     30.09 o
   0   2  10        9.14        6.19      1.19 o
   1   2  10      108.30      113.38      3.35 o
   2   2  10       19.20       17.35      3.76 o
   3   2  10       46.09       48.42      2.69 o
   4   2  10      323.68      336.45      8.72 o
   5   2  10       32.54       26.56      3.63 o
   6   2  10        0.10        0.49      1.23 o
   7   2  10       25.07       21.41      3.35 o
  -8   3  10        3.28       -0.32      2.02 o
  -7   3  10       65.18       65.34      2.18 o
  -6   3  10      135.29      135.14      2.97 o
  -5   3  10       23.14       21.78      1.54 o
  -4   3  10        7.28        6.96      1.58 o
  -3   3  10      362.62      359.27     14.13 o
  -2   3  10      174.25      157.00      3.54 o
  -1   3  10       67.15       69.60      2.02 o
   0   3  10       36.28       38.78      8.36 o
   1   3  10      105.81      107.23      8.99 o
   2   3  10      207.48      224.52     10.75 o
   3   3  10        0.10        3.99      1.20 o
   4   3  10        7.05       18.16      2.39 o
   5   3  10        9.94       11.38      1.47 o
   6   3  10       13.01        5.67      1.96 o
   7   3  10        0.00       -2.68      1.78 o
  -8   4  10      147.95      155.09     10.76 o
  -7   4  10       64.21       57.74      2.17 o
  -6   4  10       64.60       57.46      3.64 o
  -5   4  10      325.13      337.98      5.55 o
  -4   4  10      441.84      417.94     14.91 o
  -3   4  10      452.89      497.36     33.51 o
  -2   4  10       49.72       42.41      1.42 o
  -1   4  10      733.65      719.34     14.02 o
   0   4  10        4.27        3.50      0.57 o
   1   4  10     1190.51     1206.62     27.65 o
   2   4  10       46.60       45.74      3.41 o
   3   4  10      421.66      430.28     10.73 o
   4   4  10        1.31        5.66      1.30 o
   5   4  10      156.58      160.35      7.45 o
   6   4  10      239.09      226.07     12.40 o
  -8   5  10       77.09       64.99      6.81 o
  -7   5  10       14.54       18.27      5.19 o
  -6   5  10       78.81       86.91      2.24 o
  -5   5  10       74.55       63.76      9.56 o
  -4   5  10       24.69       29.77      5.04 o
  -3   5  10      554.16      591.43     10.28 o
  -2   5  10      734.51      786.42     15.01 o
  -1   5  10        7.81        5.60      0.65 o
   0   5  10      709.18      691.19     13.50 o
   1   5  10       21.83       22.84      1.47 o
   2   5  10      630.97      615.40     15.50 o
   3   5  10       24.70       30.87      1.78 o
   4   5  10      114.82      125.03      6.02 o
   5   5  10       28.91       24.73      2.85 o
   6   5  10       26.30       27.21      3.43 o
  -7   6  10       37.09       33.81      5.88 o
  -6   6  10        4.72        6.99      2.08 o
  -5   6  10        5.80        6.81      0.63 o
  -4   6  10       13.70       15.99      0.87 o
  -3   6  10       12.08       10.04      1.50 o
  -2   6  10       11.05        7.10      0.74 o
  -1   6  10      252.20      258.78      9.41 o
   0   6  10        0.04        2.61      1.49 o
   1   6  10      580.67      582.44     11.72 o
   2   6  10        0.50        0.56      1.34 o
   3   6  10        2.40       -1.13      1.69 o
   4   6  10        3.21        5.43      1.84 o
   5   6  10       78.56       91.84      6.13 o
  -6   7  10        4.52        9.49      3.17 o
  -5   7  10       24.16       26.76      1.55 o
  -4   7  10       11.27       12.74      0.73 o
  -3   7  10       37.47       37.08      3.00 o
  -2   7  10       45.43       49.74      1.71 o
  -1   7  10      115.03      116.82      2.99 o
   0   7  10       19.16       14.85      1.43 o
   2   7  10        4.18        3.12      1.49 o
   3   7  10       18.58       16.24      2.03 o
   4   7  10       26.47       32.44      2.87 o
   5   7  10       90.88       72.36      5.30 o
  -6   8  10        1.66        2.05      1.42 o
  -5   8  10       41.53       46.45      2.75 o
  -4   8  10       34.17       37.83      1.86 o
  -3   8  10      170.13      192.03      5.60 o
  -2   8  10        6.16        5.32      0.70 o
  -1   8  10       27.04       18.19      1.37 o
   0   8  10        0.00       -0.07      0.93 o
   1   8  10       27.09       28.90      2.08 o
   2   8  10        0.71        0.00      0.71 o
   3   8  10      284.80      309.83     15.70 o
   4   8  10       28.93       47.83      3.96 o
  -4   9  10      162.38      178.52      6.97 o
  -3   9  10       33.93       24.56      1.75 o
  -2   9  10       33.82       37.62      2.17 o
  -1   9  10       62.92       63.89      2.29 o
   0   9  10      219.23      224.80     11.10 o
   1   9  10       15.79       20.03      1.88 o
   2   9  10      157.51      176.95      9.40 o
   3   9  10       20.74       22.76      2.89 o
  -2  10  10       15.06       13.21      1.47 o
  -1  10  10       46.06       66.61      4.81 o
   0  10  10        3.54        3.81      1.97 o
  -9   1  11       27.67       28.43      3.73 o
  -8   1  11        6.50        3.49      1.03 o
  -7   1  11        1.58       -1.25      0.83 o
  -6   1  11        3.07        2.03      0.90 o
  -5   1  11       26.38       23.70      1.16 o
  -4   1  11      369.44      365.43      5.23 o
  -3   1  11       10.43        7.17      2.31 o
  -2   1  11      123.57      136.41      7.77 o
  -1   1  11      250.75      224.04     11.11 o
   0   1  11        5.17        4.12      1.11 o
   1   1  11        1.40        7.49      2.65 o
   2   1  11        1.05        2.44      1.77 o
   3   1  11       19.73       28.88      1.94 o
   4   1  11       30.41       34.69      2.24 o
   5   1  11        3.14       -1.07      2.34 o
   6   1  11       66.77       59.62      3.25 o
   7   1  11       18.52       12.90      1.87 o
  -8   2  11        4.68        3.78      2.44 o
  -7   2  11      485.20      517.51     13.59 o
  -6   2  11      132.88      136.87      9.48 o
  -5   2  11      510.75      485.24      8.65 o
  -4   2  11      447.98      438.75      6.10 o
  -3   2  11     1000.65     1081.19     17.61 o
  -2   2  11      521.02      494.38      9.76 o
  -1   2  11      512.52      485.70     21.01 o
   0   2  11      771.65      749.85     17.75 o
   1   2  11      222.43      234.13      6.09 o
   2   2  11      730.22      766.97     24.72 o
   3   2  11        0.07       -0.84      1.70 o
   4   2  11      448.57      427.04     24.39 o
   5   2  11       37.82       33.39      5.39 o
  -8   3  11       45.57       46.28      4.00 o
  -7   3  11       53.32       52.49      1.91 o
  -6   3  11       47.46       38.69      3.39 o
  -5   3  11      136.99      128.18      2.52 o
  -4   3  11      279.82      271.50      6.22 o
  -3   3  11      769.26      784.10     12.99 o
  -2   3  11      275.53      278.30      9.74 o
  -1   3  11     1389.64     1362.04     25.62 o
   0   3  11       60.42       65.23      3.33 o
   1   3  11      199.93      188.24     10.63 o
   2   3  11       17.28       11.20      2.37 o
   3   3  11      644.51      655.11     16.14 o
   4   3  11       20.31       16.24      6.35 o
   5   3  11       17.35       20.02      2.08 o
   6   3  11       37.04       39.71      3.71 o
  -7   4  11       16.69       15.57      1.80 o
  -6   4  11       15.24       20.34      4.14 o
  -5   4  11       19.37       16.15      2.40 o
  -4   4  11       19.16       12.35      0.84 o
  -3   4  11        4.38        4.49      2.76 o
  -2   4  11      180.22      202.21      6.86 o
  -1   4  11        7.17        9.67      1.09 o
   0   4  11       14.76       14.50      1.74 o
   1   4  11      129.29      111.38      3.58 o
   2   4  11      171.06      177.57      9.76 o
   4   4  11       16.69       15.05      1.44 o
   5   4  11        5.55        7.43      2.61 o
   6   4  11       36.11       44.85      4.28 o
  -7   5  11        2.86        4.04      1.55 o
  -6   5  11        3.82        3.65      2.06 o
  -5   5  11       91.77       81.59      4.77 o
  -4   5  11       16.96       15.66      1.20 o
  -3   5  11        3.39        5.43      0.98 o
  -2   5  11      148.16      149.25      8.76 o
  -1   5  11       93.79       82.90      2.32 o
   0   5  11        1.69        0.50      0.57 o
   1   5  11      217.67      212.18     10.43 o
   2   5  11      113.96      103.31      3.38 o
   3   5  11      141.29      129.98      6.14 o
   4   5  11       39.20       50.43      4.18 o
   5   5  11       15.39       15.31      2.24 o
  -7   6  11        2.52        7.25      4.28 o
  -6   6  11        3.11        2.52      2.17 o
  -5   6  11      167.39      165.73     15.77 o
  -4   6  11      117.35      124.14      4.36 o
  -3   6  11       44.35       31.59      1.24 o
  -2   6  11       26.82       24.31      1.58 o
  -1   6  11        0.19        1.60      1.10 o
   0   6  11      446.12      443.57      9.31 o
   1   6  11       19.21       15.83      0.93 o
   2   6  11      227.28      216.56      9.16 o
   3   6  11       13.02       13.39      1.97 o
   4   6  11      160.92      155.28      8.81 o
   5   6  11       63.81       63.89      4.84 o
  -6   7  11      109.34      115.92      4.15 o
  -5   7  11       29.70       28.12      1.92 o
  -4   7  11      240.49      235.90     13.11 o
  -3   7  11       45.48       57.88      8.00 o
  -2   7  11       33.17       32.57      1.70 o
  -1   7  11       71.34       74.81      2.62 o
   0   7  11       16.52        8.87      1.55 o
   1   7  11      532.14      561.78     19.55 o
   2   7  11        2.74       -1.89      1.26 o
   3   7  11        0.05        1.49      1.48 o
   4   7  11      123.01      114.00      6.65 o
  -5   8  11      111.31      121.49      5.01 o
  -4   8  11       63.22       67.71      3.19 o
  -3   8  11       27.59       21.65      1.10 o
  -2   8  11       30.03       39.50      1.80 o
  -1   8  11        0.40        4.90      0.93 o
   0   8  11      200.47      200.28      8.33 o
   1   8  11       29.33       26.69      2.26 o
   2   8  11      101.65      122.61      6.90 o
   3   8  11       13.02       12.31      2.12 o
  -4   9  11       48.12       58.11      2.95 o
  -3   9  11       18.14       13.58      1.80 o
  -2   9  11        3.32        1.41      1.05 o
  -1   9  11        0.30       -0.21      0.57 o
   0   9  11        2.68       -0.98      0.98 o
   1   9  11      203.29      225.31     11.37 o
   2   9  11        1.09        5.67      1.68 o
  -8   0  12      163.62      173.61      7.09 o
  -7   0  12       15.14       12.73      1.56 o
  -6   0  12      442.83      407.09     10.53 o
  -5   0  12      229.72      258.80      7.04 o
  -4   0  12      785.40      756.98     14.35 o
  -3   0  12      428.02      390.95      9.65 o
  -2   0  12     1092.95     1074.00     25.37 o
  -1   0  12        6.74        7.16      0.59 o
   0   0  12      890.81      945.21     31.04 o
   1   0  12     1503.50     1464.95     49.59 o
   3   0  12      152.65      156.54      6.74 o
   4   0  12      433.06      447.07     16.72 o
   5   0  12      510.31      459.25     18.39 o
   6   0  12       57.82       45.53      4.08 o
  -8   1  12       56.96       58.97      2.15 o
  -7   1  12        6.49        5.05      1.34 o
  -6   1  12        0.27       -0.67      0.92 o
  -5   1  12      265.90      260.59     12.16 o
  -4   1  12      393.45      377.02      6.06 o
  -3   1  12      789.22      771.71     14.72 o
  -2   1  12      901.76      924.65     15.20 o
  -1   1  12      266.44      247.61     17.97 o
   0   1  12       66.72       74.34      2.51 o
   1   1  12      177.08      183.63      5.15 o
   2   1  12      754.98      729.57     17.52 o
   3   1  12      156.89      121.21      9.54 o
   4   1  12        2.95        7.14      2.72 o
   5   1  12      383.63      376.95     10.86 o
   6   1  12       61.53       60.97      5.38 o
  -8   2  12        0.35        2.10      1.31 o
  -7   2  12        0.14        1.94      0.92 o
  -6   2  12       12.39        6.28      3.23 o
  -5   2  12       22.52       23.72      1.79 o
  -4   2  12       14.99       13.43      1.90 o
  -3   2  12       86.66       78.54      1.95 o
  -2   2  12        4.62        2.34      1.23 o
  -1   2  12        0.10       -1.22      0.81 o
   1   2  12      256.36      264.93      6.97 o
   2   2  12      607.27      564.95     17.40 o
   3   2  12        0.22       -0.19      1.59 o
   4   2  12       61.13       46.46      2.31 o
   5   2  12       83.79       82.25      3.58 o
   6   2  12        8.70        3.40      1.84 o
  -8   3  12        0.20        1.30      1.30 o
  -7   3  12       42.53       38.39      1.81 o
  -6   3  12       44.81       45.83      4.72 o
  -5   3  12        0.20       -0.04      0.59 o
  -4   3  12      209.81      196.19      3.51 o
  -3   3  12       12.89       10.33      1.08 o
  -2   3  12        0.02        0.92      0.94 o
  -1   3  12        9.58        6.75      1.21 o
   0   3  12      923.57      879.96     20.29 o
   1   3  12      246.43      226.84      6.08 o
   2   3  12      286.06      283.61     13.48 o
   3   3  12      270.14      285.82      9.55 o
   4   3  12       59.10       67.99      2.94 o
   5   3  12       15.61       11.36      5.70 o
   6   3  12        0.21        0.92      2.76 o
  -8   4  12       97.14       97.58      3.72 o
  -7   4  12       35.26       37.07      5.81 o
  -6   4  12      184.82      188.97      9.70 o
  -5   4  12      181.24      178.11      6.34 o
  -4   4  12      345.91      323.63      5.30 o
  -3   4  12      239.89      226.42      8.93 o
  -2   4  12      405.44      401.20      9.99 o
  -1   4  12      599.35      566.17     14.02 o
   0   4  12        5.79        6.36      2.57 o
   1   4  12      636.12      661.96     16.21 o
   2   4  12      218.23      209.39      8.65 o
   3   4  12      641.31      657.43     17.08 o
   4   4  12       36.98       34.19      2.95 o
   5   4  12       94.12       83.80      5.70 o
  -7   5  12      120.87      113.16      9.52 o
  -6   5  12       74.12       77.13      2.20 o
  -5   5  12      248.75      252.95     10.70 o
  -4   5  12      117.65      100.66      2.38 o
  -3   5  12      320.27      330.08      6.96 o
  -2   5  12       62.90       69.20      2.17 o
  -1   5  12      105.78      104.46      5.99 o
   0   5  12      582.95      636.76     15.30 o
   1   5  12      137.95      128.55      4.05 o
   2   5  12        0.23        5.86      1.18 o
   3   5  12      288.40      290.87     12.06 o
   4   5  12      251.48      235.53     12.14 o
   5   5  12        0.20        7.34      2.69 o
  -7   6  12        2.38        6.43      0.91 o
  -6   6  12        7.24       14.78      1.32 o
  -5   6  12       11.51       11.61      1.27 o
  -4   6  12      102.94      103.69      3.03 o
  -3   6  12        1.75        2.65      2.02 o
  -2   6  12       11.80        9.29      1.37 o
  -1   6  12        0.13       -1.91      1.27 o
   0   6  12       43.26       37.77      1.84 o
   1   6  12        0.40        0.42      1.55 o
   2   6  12        1.20       -3.06      2.04 o
   3   6  12       24.54       25.57      2.64 o
   4   6  12       10.45        6.37      1.91 o
  -6   7  12       56.02       59.50      2.54 o
  -5   7  12        7.03        5.85      2.91 o
  -4   7  12        8.03        4.88      2.76 o
  -3   7  12       43.94       47.11      2.97 o
  -2   7  12       18.95       18.33      1.08 o
  -1   7  12       48.55       51.63      2.17 o
   0   7  12       38.20       32.16      2.48 o
   1   7  12       61.18       71.78      3.71 o
   2   7  12        5.04        2.89      1.63 o
   3   7  12       87.25       79.69      5.56 o
   4   7  12       92.24       63.08      5.21 o
  -5   8  12       21.98       27.21      3.07 o
  -4   8  12        7.58        9.74      1.37 o
  -3   8  12        1.09        2.40      1.20 o
  -2   8  12        7.28        8.42      1.08 o
  -1   8  12       15.14       16.86      1.38 o
   0   8  12       22.71       22.20      2.22 o
   1   8  12        1.34        1.64      1.20 o
   2   8  12        1.83        0.86      1.22 o
   3   8  12       12.54       13.95      2.07 o
  -3   9  12        8.53        3.33      1.29 o
  -2   9  12      136.03      144.36      5.66 o
  -1   9  12       20.86       21.41      1.87 o
   0   9  12       29.85       33.51      2.92 o
   1   9  12       35.37       49.60      3.67 o
  -8   1  13        3.26        1.06      4.50 o
  -7   1  13        2.96        4.53      0.85 o
  -6   1  13       65.24       60.97      1.97 o
  -5   1  13        5.67        4.30      1.10 o
  -4   1  13        4.77        3.67      2.19 o
  -3   1  13      335.23      335.19     12.02 o
  -2   1  13        7.48        6.68      1.21 o
  -1   1  13       13.52       15.54      1.48 o
   0   1  13       45.83       43.92      2.68 o
   1   1  13       32.33       31.49      1.86 o
   2   1  13       23.67       42.31      7.04 o
   3   1  13        0.24        0.28      1.55 o
   4   1  13       26.74       21.39      3.15 o
   5   1  13       23.29       30.60      6.65 o
   6   1  13       48.41       38.14      6.56 o
  -8   2  13        5.46        1.21      4.68 o
  -7   2  13      241.17      252.12      6.81 o
  -6   2  13        3.40        3.20      0.82 o
  -5   2  13      295.96      295.56      5.00 o
  -4   2  13      225.18      209.96      4.22 o
  -3   2  13      200.46      187.30      3.74 o
  -2   2  13      539.48      485.61     12.74 o
  -1   2  13     1055.46     1121.46     63.71 o
   0   2  13      561.34      533.23     13.05 o
   1   2  13       95.02      111.37      4.97 o
   2   2  13      457.12      444.10     11.40 o
   3   2  13       47.86       61.44      2.94 o
   4   2  13      287.47      290.16      8.60 o
   5   2  13       53.44       69.66     10.64 o
   6   2  13      210.37      203.63     11.53 o
  -8   3  13      207.00      191.60      6.16 o
  -7   3  13        1.96        3.05      0.81 o
  -6   3  13      369.57      361.63     10.32 o
  -5   3  13       38.63       38.87      1.51 o
  -4   3  13      139.24      158.72      3.82 o
  -3   3  13      715.17      730.82     14.14 o
  -2   3  13      224.55      216.43      4.81 o
  -1   3  13      594.34      549.33     10.86 o
   0   3  13       19.90       27.85      3.73 o
   1   3  13        2.44        0.42      3.55 o
   2   3  13       86.41      114.17     11.05 o
   3   3  13      193.77      204.51      6.04 o
   4   3  13       16.07       12.94      3.86 o
   5   3  13      141.26      153.39      8.96 o
  -7   4  13       51.14       53.63     10.10 o
  -6   4  13       72.65       68.25      9.44 o
  -5   4  13       54.15       54.03      3.59 o
  -4   4  13       19.81       15.66      2.01 o
  -3   4  13       18.00       20.31      2.76 o
  -2   4  13        1.25        1.88      2.45 o
  -1   4  13      137.60      149.19      7.32 o
   0   4  13        0.50        0.17      1.33 o
   1   4  13        1.09        7.88      1.73 o
   2   4  13       68.61       72.98      2.88 o
   3   4  13       13.59       13.22      3.90 o
   4   4  13       10.40        6.29      1.85 o
   5   4  13       32.77       27.04      3.50 o
  -7   5  13       13.61       14.08      1.26 o
  -6   5  13       15.52       21.80      2.57 o
  -5   5  13       89.66       81.18      2.26 o
  -4   5  13        9.97        8.27      2.91 o
  -3   5  13      108.66      100.65      2.81 o
  -2   5  13       27.52       26.34      1.73 o
  -1   5  13        5.04        3.34      2.73 o
   0   5  13       48.16       47.67      6.52 o
   1   5  13      186.12      180.90      5.44 o
   2   5  13        0.68        1.15      1.49 o
   3   5  13       27.06       22.12      2.46 o
   4   5  13       23.40       31.40      3.77 o
   5   5  13        9.42        6.58      1.99 o
  -6   6  13       26.86       26.65      4.39 o
  -5   6  13       46.57       42.80      2.12 o
  -4   6  13        7.64        8.69      4.20 o
  -3   6  13      342.18      339.67     12.31 o
  -2   6  13       26.56       22.77      1.66 o
  -1   6  13       15.67       13.13      4.33 o
   0   6  13       33.92       34.56      2.22 o
   1   6  13       46.99       42.63      3.19 o
   2   6  13      142.22      140.55      6.78 o
   3   6  13       21.81       25.66      2.47 o
   4   6  13       16.90       15.64      2.39 o
  -5   7  13       71.04       66.63      2.68 o
  -4   7  13      250.27      244.18     11.80 o
  -3   7  13       45.18       44.31      1.95 o
  -2   7  13       32.55       27.92      1.60 o
  -1   7  13        0.84       -0.35      1.07 o
   0   7  13       46.80       49.60      3.43 o
   1   7  13       48.08       54.69      3.99 o
   2   7  13       19.18       19.07      2.65 o
   3   7  13        0.73       -1.64      1.64 o
  -4   8  13       24.15       32.83      2.22 o
  -3   8  13      118.66      117.08      4.74 o
  -2   8  13       50.05       54.57      2.48 o
  -1   8  13        0.25        2.05      1.06 o
   0   8  13       13.75       21.96      2.05 o
   1   8  13       13.32        7.53      1.71 o
   2   8  13        4.95        5.16      1.91 o
  -2   9  13       22.04       26.17      1.98 o
  -1   9  13       20.51       22.28      2.30 o
  -8   0  14      136.25      133.65      5.44 o
  -7   0  14       23.78       29.54      2.10 o
  -6   0  14       29.34       21.96      1.58 o
  -5   0  14       42.70       41.97      2.07 o
  -4   0  14      279.17      282.04      7.91 o
  -3   0  14     1346.36     1316.27     30.53 o
  -2   0  14       32.53       42.41      2.74 o
  -1   0  14       15.10       22.52      2.16 o
   0   0  14     1684.93     1740.92     56.88 o
   1   0  14      405.05      391.29     14.65 o
   2   0  14      126.78      115.63      5.43 o
   3   0  14      121.90      128.45      6.10 o
   4   0  14      164.86      170.96      7.92 o
   5   0  14      150.97      125.03      8.09 o
  -8   1  14       12.38        9.39      5.34 o
  -7   1  14      233.06      226.07      5.90 o
  -6   1  14       13.18       11.05      2.22 o
  -5   1  14        8.95        8.71      1.05 o
  -4   1  14       29.72       41.66      6.36 o
  -3   1  14      168.04      166.99      3.61 o
  -2   1  14     1130.07     1111.36     21.37 o
   0   1  14      345.70      377.76      9.83 o
   1   1  14       76.77       93.73      5.20 o
   2   1  14       33.27       32.76      6.57 o
   3   1  14       15.05       21.32      5.89 o
   4   1  14      107.04      107.67      3.93 o
   5   1  14       60.62       60.90      4.01 o
  -8   2  14       72.01       70.16     12.38 o
  -7   2  14       28.38       23.85      1.56 o
  -6   2  14        3.14        3.67      0.86 o
  -5   2  14       42.88       35.30      1.34 o
  -4   2  14      134.34      118.28      6.95 o
  -3   2  14      711.22      672.55     13.39 o
  -2   2  14       11.20       10.15      1.07 o
  -1   2  14      362.87      370.76      9.50 o
   0   2  14      655.38      660.42     16.05 o
   1   2  14      102.75       96.50      3.27 o
   2   2  14      121.66      112.66      9.31 o
   3   2  14        2.02       -0.35      1.28 o
   4   2  14       22.07       17.55      1.99 o
   5   2  14        8.24        8.53      4.08 o
  -7   3  14        0.57        1.02      0.98 o
  -6   3  14       50.12       48.30      2.25 o
  -5   3  14      190.11      182.95      3.64 o
  -4   3  14       71.28       69.06      8.69 o
  -3   3  14      330.64      316.25      6.86 o
  -2   3  14       19.43       19.79      1.51 o
  -1   3  14        0.31        3.27      1.53 o
   0   3  14       85.96       76.27      2.90 o
   1   3  14       26.44       24.13      7.09 o
   2   3  14        2.90       -0.82      2.83 o
   3   3  14       54.41       54.46      2.85 o
   4   3  14        0.19       -1.61      1.07 o
   5   3  14        0.44       -2.65      1.77 o
  -7   4  14        0.00        0.10      1.94 o
  -6   4  14      266.08      251.61     22.24 o
  -5   4  14       74.99       72.57      3.82 o
  -4   4  14      122.19      133.35      8.07 o
  -3   4  14       41.74       39.07      3.58 o
  -2   4  14      856.56      856.35     16.95 o
  -1   4  14     1074.54     1064.32     25.76 o
   0   4  14        6.63        6.01      2.09 o
   1   4  14       30.04       30.71      1.94 o
   2   4  14      325.06      318.75     22.16 o
   3   4  14      199.44      194.07     22.77 o
   4   4  14       37.94       45.87      4.22 o
  -6   5  14       18.84       24.01      3.39 o
  -5   5  14      317.03      333.95     23.58 o
  -4   5  14      158.09      145.95      3.91 o
  -3   5  14       49.21       48.65      2.23 o
  -2   5  14       32.68       29.39      5.01 o
  -1   5  14      194.17      191.61      5.90 o
   0   5  14       73.59       61.72      2.69 o
   1   5  14      133.89      138.56      4.62 o
   2   5  14        0.08       -1.55      2.20 o
   3   5  14      160.28      182.59      9.78 o
   4   5  14       33.32       48.65      4.23 o
  -6   6  14       86.65       86.47      2.84 o
  -5   6  14       26.83       21.30      1.62 o
  -4   6  14       11.46       11.59      4.33 o
  -3   6  14       32.18       29.99      1.82 o
  -2   6  14      171.81      186.97     13.96 o
  -1   6  14       65.94       66.24      5.51 o
   0   6  14        7.25        2.81      5.20 o
   1   6  14      117.71      106.41      5.38 o
   2   6  14      103.49       87.54      5.35 o
   3   6  14       14.80       12.91      2.05 o
  -5   7  14       11.58       15.68      1.99 o
  -4   7  14        0.89       -1.13      0.75 o
  -3   7  14       34.98       36.49      2.24 o
  -2   7  14        3.03        4.11      1.05 o
  -1   7  14       39.95       42.41      3.50 o
   0   7  14       28.22       16.52      2.26 o
   1   7  14        8.76       11.04      1.90 o
   2   7  14        0.10       -1.27      1.42 o
  -3   8  14        0.42        0.28      0.92 o
  -2   8  14        0.51        6.67      2.35 o
  -1   8  14       20.46       15.11      1.96 o
   0   8  14       45.62       46.67      3.68 o
   1   8  14       23.60       20.87      2.23 o
  -7   1  15        0.27        0.95      1.73 o
  -6   1  15        3.80        8.37      2.16 o
  -5   1  15       20.49       15.49      3.36 o
  -4   1  15        0.90        2.51      1.07 o
  -3   1  15       16.49       16.15      1.12 o
  -2   1  15      119.59      125.16      4.12 o
  -1   1  15        7.16        8.35      1.33 o
   0   1  15        2.43        6.12      1.30 o
   1   1  15       39.71       36.99      2.20 o
   2   1  15        7.65        9.62      4.35 o
   3   1  15        0.03        0.50      1.56 o
   4   1  15       18.61       12.84      1.83 o
   5   1  15        2.22        0.68      1.42 o
  -7   2  15       59.57       57.77      3.43 o
  -6   2  15       23.72       21.09      3.02 o
  -5   2  15      422.34      437.79     10.74 o
  -4   2  15       26.13       27.86      1.93 o
  -3   2  15      142.18      139.24      8.07 o
  -2   2  15       13.19        6.03      2.31 o
  -1   2  15      206.50      221.26      8.39 o
   0   2  15      252.57      237.99      6.70 o
   1   2  15      164.69      164.81     13.74 o
   2   2  15       46.26       46.30      2.13 o
   3   2  15      144.66      154.54      5.32 o
   4   2  15       99.68      107.13      7.93 o
   5   2  15      106.53      120.74      7.58 o
  -7   3  15       32.13       28.74      7.31 o
  -6   3  15      224.16      230.37      7.57 o
  -5   3  15       34.95       28.42      1.30 o
  -4   3  15      257.63      262.09     16.39 o
  -3   3  15       36.55       38.32      3.40 o
  -2   3  15       52.05       52.58      2.60 o
  -1   3  15       31.07       30.57      1.80 o
   0   3  15      233.05      250.91     16.16 o
   1   3  15       35.13       31.04      2.02 o
   2   3  15      273.41      309.68      8.90 o
   3   3  15       48.20       47.47      4.52 o
   4   3  15      196.87      185.35      8.59 o
  -7   4  15       17.29       21.00      5.61 o
  -6   4  15       23.28       24.57      1.48 o
  -5   4  15      191.22      205.83     15.12 o
  -4   4  15       41.83       41.40      6.12 o
  -3   4  15        3.36        3.31      0.93 o
  -2   4  15       68.94       74.42      2.50 o
  -1   4  15      106.69       95.43      3.49 o
   0   4  15        2.35        4.36      3.61 o
   1   4  15       23.43       30.49      2.30 o
   2   4  15        0.50        1.05      1.83 o
   3   4  15      101.13       97.91      6.33 o
   4   4  15        5.57        7.29      2.18 o
  -6   5  15        6.46        5.61      2.87 o
  -5   5  15       62.00       62.85     10.85 o
  -4   5  15        3.24        5.70      0.98 o
  -3   5  15        3.31        7.16      1.45 o
  -2   5  15       12.10       14.21      1.59 o
  -1   5  15        2.70        3.25      1.95 o
   0   5  15       15.71       15.98      1.42 o
   1   5  15       15.50       13.44      1.48 o
   2   5  15        1.40       -0.71      1.49 o
   3   5  15       10.59       13.89      2.51 o
  -5   6  15        6.41        5.02      1.95 o
  -4   6  15       53.64       51.10      2.80 o
  -3   6  15      310.18      336.51      9.65 o
  -2   6  15       99.26       91.20      4.02 o
  -1   6  15       21.45       22.36      1.81 o
   0   6  15        0.59        0.86      1.22 o
   1   6  15      161.51      150.90      8.47 o
   2   6  15        1.20       -2.48      2.12 o
   3   6  15       49.61       68.97      5.31 o
  -4   7  15       26.74       26.34      1.81 o
  -3   7  15       26.17       24.40      1.66 o
  -2   7  15       40.83       48.30      2.57 o
  -1   7  15       32.59       42.30      3.07 o
   0   7  15       92.14       81.20      5.61 o
   1   7  15        4.57        1.83      1.55 o
  -7   0  16       17.17       10.88      1.89 o
  -6   0  16      142.22      146.19      5.90 o
  -5   0  16       43.69       34.99      2.09 o
  -4   0  16      214.22      205.07      6.27 o
  -3   0  16       13.45        9.74      1.42 o
  -2   0  16       45.55       44.51      3.03 o
  -1   0  16        3.66       -3.16      2.11 o
   0   0  16       13.76       14.92      2.08 o
   1   0  16        0.63       -2.24      1.49 o
   2   0  16      506.33      493.02     18.31 o
   3   0  16      108.56      116.89      7.28 o
   4   0  16       57.89       39.18      4.11 o
  -7   1  16      141.35      136.79      4.03 o
  -6   1  16        4.86        7.39      2.09 o
  -5   1  16       52.89       64.39      3.77 o
  -4   1  16        5.16        5.14      0.96 o
  -3   1  16        8.31        8.02      1.53 o
  -2   1  16       88.79       94.32      4.57 o
  -1   1  16       79.40       73.61      6.75 o
   0   1  16        8.22       11.99      5.15 o
   1   1  16       97.62      105.45      7.36 o
   2   1  16        0.01        2.80      4.46 o
   3   1  16      184.50      194.37     24.54 o
   4   1  16       31.54       41.63     11.00 o
  -7   2  16        0.43       -0.27      1.77 o
  -6   2  16       20.22       28.68      2.08 o
  -5   2  16       22.43       21.93      1.23 o
  -4   2  16       54.33       47.88      2.91 o
  -3   2  16        6.63        7.59      1.95 o
  -2   2  16       27.79       25.92      1.78 o
  -1   2  16        0.05        0.79      1.26 o
   0   2  16       24.31       27.99      2.67 o
   1   2  16       12.00       10.52      3.03 o
   2   2  16      173.00      161.76      5.20 o
   3   2  16       92.98       83.79      8.69 o
   4   2  16        8.44       12.97      3.45 o
  -6   3  16        3.03        2.67      2.84 o
  -5   3  16        6.86        6.93      1.89 o
  -4   3  16       11.23       12.35      2.95 o
  -3   3  16       33.27       37.91      3.36 o
  -2   3  16       48.68       49.90      2.35 o
  -1   3  16       15.31       13.34      4.38 o
   0   3  16       13.17        8.78      1.38 o
   1   3  16       85.02       90.74      3.51 o
   2   3  16        5.69        0.02      1.41 o
   3   3  16        2.66       -0.98      1.56 o
   4   3  16        2.74       -2.75      1.83 o
  -6   4  16      248.18      261.43      8.00 o
  -5   4  16        1.72        1.31      3.80 o
  -4   4  16      159.81      146.58      6.57 o
  -3   4  16       13.97        7.45      1.25 o
  -2   4  16      190.93      192.83      4.99 o
  -1   4  16        5.16        3.87      1.91 o
   0   4  16      263.09      279.18      8.05 o
   1   4  16       62.80       55.53      2.74 o
   2   4  16      186.21      200.33     11.06 o
   3   4  16        1.51        4.04      2.13 o
  -5   5  16       50.85       60.69      2.64 o
  -4   5  16        1.62        0.56      1.30 o
  -3   5  16       90.53       90.11      3.96 o
  -2   5  16       23.63       31.04      1.66 o
  -1   5  16       37.53       38.45      2.10 o
   0   5  16       22.41       18.40      1.66 o
   1   5  16      272.72      247.02     12.96 o
   2   5  16       26.35       27.13      2.80 o
   3   5  16      144.35      130.56      7.69 o
  -4   6  16        2.07        0.05      0.81 o
  -3   6  16       34.77       35.76      1.79 o
  -2   6  16        0.23        0.16      0.92 o
  -1   6  16        0.26        2.69      1.49 o
   0   6  16       63.77       67.99      4.71 o
   1   6  16       13.97       15.91      2.28 o
   2   6  16       25.87       17.63      2.47 o
  -3   7  16       10.03        8.28      1.21 o
  -2   7  16       21.75       20.87      1.69 o
  -1   7  16        1.77       10.39      1.79 o
   0   7  16        1.65       -1.90      1.27 o
  -6   1  17       17.44       20.50      4.15 o
  -5   1  17       12.11       14.85      1.21 o
  -4   1  17        2.83        2.19      1.00 o
  -3   1  17       11.29       12.71      1.99 o
  -2   1  17      113.12      126.58      9.20 o
  -1   1  17      101.09      105.53      5.43 o
   0   1  17        8.70        5.21      3.58 o
   1   1  17        0.32       -2.73      1.82 o
   2   1  17       32.59       28.67      2.06 o
   3   1  17        1.42        2.03      2.62 o
  -6   2  17       16.92       19.90      2.91 o
  -5   2  17      149.22      150.22     10.63 o
  -4   2  17       11.38        8.11      2.51 o
  -3   2  17      190.99      170.08     13.96 o
  -2   2  17       41.70       51.67      4.41 o
  -1   2  17      186.64      200.85     21.50 o
   0   2  17       74.84       77.06      9.53 o
   1   2  17      219.01      246.31      9.76 o
   2   2  17       47.39       58.37      3.18 o
   3   2  17      284.82      296.68     28.57 o
  -6   3  17       10.03       12.75      2.62 o
  -5   3  17        0.71       -1.82      1.59 o
  -4   3  17       89.17      100.64      3.31 o
  -3   3  17        3.42        2.19      1.73 o
  -2   3  17      342.48      371.21     23.46 o
  -1   3  17       44.82       42.86      5.44 o
   0   3  17      109.30      122.63     12.96 o
   1   3  17       10.70       12.83      2.25 o
   2   3  17      170.72      174.90      7.00 o
   3   3  17       45.41       45.79      2.78 o
  -5   4  17        5.80        6.34      1.68 o
  -4   4  17       19.26       13.54      1.37 o
  -3   4  17       18.90       19.78      1.36 o
  -2   4  17       40.42       40.09      2.26 o
  -1   4  17       30.92       30.84      2.36 o
   0   4  17       23.83       25.37      2.12 o
   1   4  17       27.04       25.30      5.29 o
   2   4  17       39.62       30.71      2.36 o
  -5   5  17       21.65       21.92      5.78 o
  -4   5  17        0.10        0.88      2.09 o
  -3   5  17       10.41        8.31      2.22 o
  -2   5  17        6.03        8.66      3.10 o
  -1   5  17        2.15        1.24      3.53 o
   0   5  17       45.95       43.89      8.95 o
   1   5  17        3.81        1.98      2.56 o
  -3   6  17       26.70       24.24      1.47 o
  -2   6  17        1.04        0.35      1.69 o
  -1   6  17       26.08       30.84      2.90 o
   0   6  17        0.07        5.59      1.63 o
  -6   0  18       77.12       78.79      4.04 o
  -5   0  18       64.39       54.82      2.99 o
  -4   0  18       40.94       50.67      2.99 o
  -3   0  18       53.48       69.53      4.21 o
  -2   0  18      267.79      242.81     10.23 o
  -1   0  18      129.41      124.48      6.01 o
   0   0  18      132.38      145.78      7.11 o
   1   0  18        4.73        6.29      2.19 o
   2   0  18      225.54      244.12     12.36 o
   3   0  18       96.10       95.26      6.73 o
  -6   1  18        0.02        2.58      1.00 o
  -5   1  18       33.76       37.63      3.40 o
  -4   1  18       32.18       25.20      1.83 o
  -3   1  18      297.06      346.32     27.80 o
  -2   1  18       22.03       24.92      1.98 o
  -1   1  18      132.06      132.56      4.71 o
   0   1  18       46.02       37.17      6.28 o
   1   1  18       15.27       20.75      1.87 o
   2   1  18        3.39        0.50      1.70 o
  -6   2  18        0.69       -1.80      2.02 o
  -5   2  18       14.40       14.49      3.02 o
  -4   2  18        1.80       -0.50      1.01 o
  -3   2  18       64.68       60.86      5.47 o
  -2   2  18       98.42      100.63      3.94 o
  -1   2  18       32.49       39.84      6.93 o
   0   2  18        0.01       -2.45      1.63 o
   1   2  18        0.09       -1.38      1.81 o
   2   2  18       20.15       30.13      3.25 o
  -5   3  18       67.03       78.65      6.13 o
  -4   3  18       41.73       39.40      6.66 o
  -3   3  18        0.55        2.13      0.96 o
  -2   3  18        1.91        2.08      5.96 o
  -1   3  18      225.03      220.98      8.39 o
   0   3  18        0.00        0.28      1.55 o
   1   3  18       35.98       32.75      2.38 o
   2   3  18        0.09        2.89      1.70 o
  -4   4  18       85.26       74.31      7.77 o
  -3   4  18        5.79        6.15      1.57 o
  -2   4  18       38.21       30.17     10.01 o
  -1   4  18      100.86      105.37      6.67 o
   0   4  18      397.09      404.23     32.20 o
   1   4  18        9.73        7.47      2.90 o
  -3   5  18       11.80        9.07      2.56 o
  -2   5  18       29.26       25.80      2.47 o
  -1   5  18      151.85      174.61     25.33 o
   0   5  18        7.59       11.38      2.22 o
  -5   1  19        0.43       -1.29      1.03 o
  -4   1  19       66.13       75.01      3.07 o
  -3   1  19       13.53       13.79      6.24 o
  -2   1  19      106.44      119.93     21.67 o
  -1   1  19       28.70       33.66      2.14 o
   0   1  19       78.50       76.37      3.79 o
   1   1  19        6.58       11.42      1.94 o
  -5   2  19        3.30        4.90      2.84 o
  -4   2  19       31.27       26.71      5.79 o
  -3   2  19       34.31       41.27      7.28 o
  -2   2  19       49.77       56.35      4.91 o
  -1   2  19      230.45      226.15     16.21 o
   0   2  19       64.37       56.09      7.67 o
   1   2  19      429.94      428.32     14.77 o
  -4   3  19        4.56        0.60      1.42 o
  -3   3  19       93.71      102.01     13.99 o
  -2   3  19      226.03      244.05      9.01 o
  -1   3  19        1.54        2.14      2.16 o
   0   3  19       71.13       60.49      4.14 o
   1   3  19       58.11       59.87      7.43 o
  -3   4  19        9.62       17.25      1.65 o
  -2   4  19        5.10        8.75      4.22 o
  -1   4  19       15.23       14.28      4.32 o
   0   4  19       47.41       34.50      2.81 o
  -4   0  20       47.46       46.10      3.89 o
  -3   0  20        1.02        5.01      2.48 o
  -2   0  20       17.94       14.85      2.85 o
  -1   0  20      117.28      110.79      6.73 o
   0   0  20      337.48      336.75     17.91 o
  -4   1  20       87.49       90.51      4.46 o
  -3   1  20      259.18      284.14     28.30 o
  -2   1  20        0.07        6.26      4.10 o
  -1   1  20       45.69       33.90      3.51 o
   0   1  20        1.43        4.23      5.93 o
  -3   2  20        1.63        3.78      2.20 o
  -2   2  20        1.09       -1.78      1.95 o
  -1   2  20       90.36       91.05      5.29 o
   0   2  20       34.16       34.48      2.72 o
 
